# Supplementary material for: Spatial and Temporal Visualization of Polymorphic Transformations in Pharmaceutical Tablets
Source: Angew Chem Int Ed Engl. 2024 Dec 2;64(2):e202412976. doi: 10.1002/anie.202412976 (PMC11720378; doi:10.1002/anie.202412976)
Supplement: Supplementary file 1 — Supporting Information [file ANIE-64-e202412976-s001.cif]

# CIF-file generated for 6merged_083      P 21/c       R = 0.16

#==============================================================================
data_global
#==============================================================================

# 0. AUDIT DETAILS

_audit_creation_date                              'Wednesday, 27 March 2024'
_audit_creation_method                            'PLATON <TABLE ACC> option'
_audit_update_record
;
June 21st 2024: CIF updated for publication by author C.J.
;

#===============================================================================

# 1. SUBMISSION DETAILS

# Name of author for electron crystallography correspondence
_publ_contact_author_name
;
Dr. Christian Jandl
;
# address of author for correspondence
_publ_contact_author_address
;
ELDICO Scientific AG,
Switzerland Innovation Park Basel Area,
Hegenheimermattweg 167A,
4123 Allschwil,
Switzerland
;

_publ_contact_author_email                        jandl@eldico.ch
_publ_contact_author_phone                        +4915122658338

_publ_requested_journal                           'Angew. Chem.'
# Publication choise FI, CI or EI for Inorganic
#                    FM, CM or EM for Metal-organic
#                    FO, CO or EO for Organic
_publ_requested_category                          ?
_publ_requested_coeditor_name                     ?

_publ_contact_letter                             # Include date of submission
;
Date of submission: June 2024
;

#===============================================================================

# 2. PROCESSING SUMMARY (JOURNAL OFFICE ONLY)

_journal_date_recd_electronic                     ?

_journal_date_to_coeditor                         ?
_journal_date_from_coeditor                       ?
_journal_date_accepted                            ?

_journal_date_printers_first                      ?
_journal_date_printers_final                      ?
_journal_date_proofs_out                          ?
_journal_date_proofs_in                           ?

_journal_coeditor_name                            ?
_journal_coeditor_code                            ?
_journal_coeditor_notes
;
;

_journal_techeditor_code                          ?
_journal_techeditor_notes
;
;

_journal_coden_ASTM                               ?
_journal_name_full                                ?
_journal_year                                     ?
_journal_volume                                   ?
_journal_issue                                    ?
_journal_page_first                               ?
_journal_page_last                                ?


_journal_suppl_publ_number                        ?
_journal_suppl_publ_pages                         ?


#===============================================================================

# 3. TITLE AND AUTHOR LIST

_publ_section_title
;
 Spatial and Temporal Visualization of Polymorphic Transformations in
 Pharmaceutical Tablets
;
_publ_section_title_footnote
;
;

# The loop structure below should contain the names and adresses of all
# authors, in the required order of publication. Repeat as necessary.


loop_
_publ_author_name
_publ_author_footnote
_publ_author_address
'J. Gasol-Cardona'
;   # author related footnote
;
; 
 Strathclyde Institute of Pharmacy and Biomedical Sciences,
 University of Strathclyde,
 161 Cathedral Street,
 Glasgow, G4 0RE,
 United Kingdom.
;
'M. Ward'
;   # author related footnote
;
; 
 Strathclyde Institute of Pharmacy and Biomedical Sciences,
 University of Strathclyde,
 161 Cathedral Street,
 Glasgow, G4 0RE,
 United Kingdom.
;
'O. Gutowski'
;   # author related footnote
;
; 
 Deutsches Elektronen-Synchrotron DESY,
 Notkestr. 85,
 22607 Hamburg,
 Germany.
;
'J. Drnec'
;   # author related footnote
;
; 
 European Synchrotron Radiation Facility,
 71 Avenue des Martyrs,
 38000 Grenoble,
 France.
;
'C. Jandl'
;   # author related footnote
;
; 
 ELDICO Scientific AG,
 Switzerland Innovation Park Basel Area,
 Hegenheimermattweg 167A,
 4123 Allschwil,
 Switzerland.
;
'D. Stam'
;   # author related footnote
;
; 
 ELDICO Scientific AG,
 Switzerland Innovation Park Basel Area,
 Hegenheimermattweg 167A,
 4123 Allschwil,
 Switzerland.
;
'A. G. P. Maloney'
;   # author related footnote
;
; 
 The Cambridge Crystallographic Data Centre,
 Cambridge, CB2 1EZ,
 United Kingdom.
;
'D. Markl'
;   # author related footnote
;
; 
 Strathclyde Institute of Pharmacy and Biomedical Sciences,
 University of Strathclyde,
 161 Cathedral Street,
 Glasgow, G4 0RE,
 United Kingdom.
;
'S. W. T. Price'
;   # author related footnote
;
; 
 Finden Limited,
 Merchant House,
 5 East St Helens Street,
 Abingdon, OX14 5EG,
 United Kingdom.
;
'I. D. H. Oswald'
;   # author related footnote
;
; 
 Strathclyde Institute of Pharmacy and Biomedical Sciences,
 University of Strathclyde,
 161 Cathedral Street,
 Glasgow, G4 0RE,
 United Kingdom.
;

#===============================================================================

# 4. TEXT

_publ_section_synopsis
;
 ?
;
_publ_section_abstract
;
X-ray Diffraction Computed Tomography (XRD-CT) represents a cutting-edge
method for non-destructive material analysis, offering the unique capability
of providing molecular-level information with spatial resolution. In this
study, we have applied XRD-CT to investigate pharmaceutically relevant
tablets that have been subjected to a range of compression pressures typical
in tablet manufacturing. By employing XRD-CT to pharmaceutical tablets, we
reveal material changes without tablet destruction, thereby avoiding potential
phase transformations during sample preparation that could lead to errors in
the interpretation of the processes that have occurred. Utilizing a
pressure-sensitive marker, glycolide, we have tracked changes within tablet
structures induced by compression, pinpointing locations where glycolide
undergoes pressure-induced transformation. Additionally, we conducted a
follow-up study with analysis one month later, observing an in-situ
hydrolysis reaction of glycolide within the tablets. Through the
complementary use of electron diffraction, we have elucidated the structure
of the hydrolysis product, further enhancing our understanding of temporal
changes in the tablets. 
;

# Insert blank lines between paragraphs

_publ_section_comment
;
;
_publ_section_exptl_prep
;
see manuscript
;
_publ_section_exptl_refinement
;
see manuscript
;

# Insert blank lines between references

_publ_section_references
;
Allen,F. H.;Johnson, O.; Shields, G. P.; Smith, B. R.; Towler, M. (2004).
ENCIFER. J. Appl. Cryst. 37, 335-338.

Bruker (2022). APEX suite of crystallographic software. APEX 4, 
Version 2022.1-1. Bruker AXS Inc., Madison, Wisconsin, USA.

Bruker (2016). SADABS, Version 2016/2. Bruker AXS Inc.,
Madison, Wisconsin, USA.

Bruker (2019). SAINT, Version 8.40B. Bruker AXS Inc.,
Madison, Wisconsin, USA.

ELDICO (2023). Eldix, Version 4.3.1. ELDICO Scientific AG, Villigen, Switzerland.

Flack, H. D. (1983). Acta Cryst. A39, 876-881.

Huebschle, C. B.; Sheldrick, G. M.; Dittrich, B. (2011). SHELXLE.
J. Appl. Cryst. 44, 1281-1284.

Macrae, C. F.; Bruno, I. J.; Chisholm, J. A.; Edgington, P. R.; McCabe, P.;
Pidcock, E.; Rodriguez-Monge, L.; Taylor, R.; van de Streek, J.; Wood, P. A.
(2008). MERCURY. J. Appl. Cryst. 41, 466-470.

Peng L.-M. (1999). Micron 30, 625-648.

Spek, A. L. (2009). Acta Cryst. D65, 148-155.

Sheldrick, G. M. (2008). Acta Cryst. A64, 112-122.

Sheldrick, G. M. (2015). Acta Cryst. C71, 3-8.
;
_publ_section_acknowledgements
;
;
_publ_section_figure_captions
; View of the title compound with the atom numbering scheme.
Displacement ellipsoids for non-H atoms are drawn at the 50% probability level.
;

#===============================================================================

data_I

#===============================================================================

# start Validation Reply Form
_vrf_PLAT082_I                                                  
;
PROBLEM: High R1 Value ..................................       0.16 Report
RESPONSE: The R1 value is acceptable for electron diffraction data.
;
_vrf_PLAT084_I                                                  
;
PROBLEM: High wR2 Value (i.e. > 0.25) ...................       0.41 Report  
RESPONSE: The wR2 value is acceptable for electron diffraction data.
;
_vrf_PLAT340_I                                                  
;
PROBLEM: Low Bond Precision on  C-C Bonds ...............    0.018 Ang.  
RESPONSE: This is due to the generally lower quality of electron diffraction
 data as compared to X-ray diffraction data regarding resolution,
 completeness, redundancy, and accuracy of unit cell parameters.
;
# end Validation Reply Form

# 5. CHEMICAL DATA

_chemical_name_systematic
;
;
_chemical_name_common                             ?
_chemical_melting_point                           ?
_chemical_formula_moiety
'C4 H6 O5'
_chemical_formula_structural                      ?
_chemical_formula_sum
'C4 H6 O5'
_chemical_formula_iupac                           ?
_chemical_formula_weight                             134.09
_chemical_compound_source                        'see text'


#===============================================================================

# 6. CRYSTAL DATA

_symmetry_cell_setting                              monoclinic
_symmetry_space_group_name_Hall                   '-P 2ybc'
_symmetry_space_group_name_H-M                    'P 21/c'
_symmetry_Int_Tables_number                              14

loop_
_space_group_symop_id
_space_group_symop_operation_xyz
   1 x,y,z
   2 -x,1/2+y,1/2-z
   3 -x,-y,-z
   4 x,1/2-y,1/2+z

_cell_length_a                                          5.28(5)
_cell_length_b                                          5.35(5)
_cell_length_c                                        19.92(19)
_cell_angle_alpha                                            90
_cell_angle_beta                                     90.900(13)
_cell_angle_gamma                                            90
_cell_volume                                             563(9)
_cell_formula_units_Z                                 4
_cell_measurement_temperature                       298
_cell_measurement_reflns_used                     758
_cell_measurement_theta_min                       0.2972
_cell_measurement_theta_max                       1.0070
_cell_special_details
;
;

_exptl_crystal_description                       'nanocrystals'
_exptl_crystal_colour                            'colourless'

_exptl_crystal_size_max                           ?
_exptl_crystal_size_mid                           ?
_exptl_crystal_size_min                           ?
_exptl_crystal_size_rad                           ?
_exptl_crystal_density_meas                       ?
_exptl_crystal_density_diffrn                         1.580
_exptl_crystal_density_method                    'Not Measured'
_exptl_crystal_F_000                                      0
_exptl_absorpt_coefficient_mu                     ?
_exptl_crystal_density_meas_temp                  ?

_exptl_absorpt_correction_type    'multi-scan'
_exptl_absorpt_correction_T_min   0.1891
_exptl_absorpt_correction_T_max   0.7431
_exptl_absorpt_process_details    'SADABS 2016/2 (Bruker 2016)'
_exptl_absorpt_special_details    ?

#===============================================================================

# 7. EXPERIMENTAL DATA

_exptl_special_details
;
;
_diffrn_ambient_temperature       298
_diffrn_radiation_wavelength      0.02851
_diffrn_radiation_type                   electron
_diffrn_radiation_source                 'LaB~6~'
_diffrn_radiation_monochromator          ?
_diffrn_measurement_device               'electron diffractometer'
_diffrn_measurement_device_type          'ELDICO ED-1'
_diffrn_measurement_method               'continuous rotation 3D ED'
_diffrn_detector                         'Dectris QUADRO'
_diffrn_detector_area_resol_mean         13.33

# number of measured reflections (redundant set)
_diffrn_reflns_number                              4316
_diffrn_reflns_av_R_equivalents                    0.0991
_diffrn_reflns_av_unetI/netI                       0.0812
_diffrn_reflns_limit_h_min                           -5
_diffrn_reflns_limit_h_max                            5
_diffrn_reflns_limit_k_min                           -6
_diffrn_reflns_limit_k_max                            6
_diffrn_reflns_limit_l_min                          -23
_diffrn_reflns_limit_l_max                           23
_diffrn_reflns_theta_min                           0.08
_diffrn_reflns_theta_max                           0.98
_diffrn_reflns_theta_full                          0.98
_diffrn_measured_fraction_theta_max               0.824
_diffrn_measured_fraction_theta_full              0.824
_diffrn_reflns_reduction_process
;
;

# number of unique reflections
_reflns_number_total                                  847
# number of observed reflections (> n sig(I))
_reflns_number_gt                                     693
_reflns_threshold_expression                      I>2\s(I)

_computing_data_collection       'Eldix (ELDICO 2023)'
_computing_cell_refinement       'SAINT (Bruker 2019)'
_computing_data_reduction        'SAINT (Bruker 2019)'
_computing_structure_solution    'SHELXD (Sheldrick 2008)'
_computing_structure_refinement  'SHELXL (Sheldrick 2015), ShelXle (Huebschle 2011)'
_computing_molecular_graphics    'Mercury (Macrae 2008)'
_computing_publication_material  'EnCIFer (Allen 2004), PLATON (Spek 2009)'

#===============================================================================

# 8. REFINEMENT DATA

_refine_special_details
;
 Refinement on F^2^ for ALL reflections except those
 flagged by the user for potential systematic errors.
 Weighted R-factors wR and all goodnesses of fit S
 are based on F^2^, conventional R-factors R are based
 on F, with F set to zero for negative F^2^. The
 observed criterion of F^2^ > 2sigma(F^2^) is used only
 for calculating -R-factor-obs etc. and is not
 relevant to the choice of reflections for refinement.
 R-factors based on F^2^ are statistically about twice
 as large as those based on F, and R-factors based on
 ALL data will be even larger.
 Electron scattering factors (Peng 1999).
;
_refine_ls_structure_factor_coef                  Fsqd
_refine_ls_matrix_type                            full
_refine_ls_weighting_scheme                       'calc'
_refine_ls_weighting_details
'W=1/[\S^2^(FO^2^)+(0.2437P)^2^+0.2900P] WHERE P=(FO^2^+2FC^2^)/3'
_atom_sites_solution_primary                     'XD'
_atom_sites_solution_secondary                   'difmap'
_atom_sites_solution_hydrogens                   'mixed'


_refine_ls_hydrogen_treatment                    'mixed'

_refine_ls_extinction_method                      'shelxl-2019/1 (sheldrick 2015)'
_refine_ls_extinction_coef                               3559(27)
_refine_ls_extinction_expression
'FC^*^=KFC[1+0.001XFC^2^\L^3^/SIN(2\Q)]^-1/4^'
_refine_ls_abs_structure_details                  ?
_refine_ls_abs_structure_Flack                   .
_refine_ls_number_reflns                                847
_refine_ls_number_parameters                             89
_refine_ls_number_restraints                              0
_refine_ls_number_constraints                     ?
_refine_ls_R_factor_all                              0.1695
_refine_ls_R_factor_gt                               0.1578
_refine_ls_wR_factor_ref                             0.4136
_refine_ls_wR_factor_gt                              0.4041
_refine_ls_goodness_of_fit_ref                        1.030
_refine_ls_restrained_S_all                           1.030
_refine_ls_shift/su_max                               0.068
_refine_ls_shift/su_mean                              0.001
_refine_diff_density_max                              0.178
_refine_diff_density_min                             -0.229
_refine_diff_density_rms                              0.066

#===============================================================================

# 9. ATOMIC COORDINATES AND DISPLACEMENT PARAMETERS

loop_
_atom_site_label
_atom_site_type_symbol
_atom_site_thermal_displace_type
_atom_site_fract_x
_atom_site_fract_y
_atom_site_fract_z
_atom_site_occupancy
_atom_site_U_iso_or_equiv
_atom_site_calc_flag
_atom_site_refinement_flags
_atom_site_disorder_assembly
_atom_site_disorder_group
O1 O Uani 0.2066(17) -0.3747(14) 0.0302(4) 1.000 0.050(3) d . . .
O2 O Uani 0.6048(19) -0.2469(11) 0.0429(3) 1.000 0.040(3) d . . .
O3 O Uani 0.4486(16) 0.1629(11) 0.1137(3) 1.000 0.042(3) d . . .
O4 O Uani 0.6024(17) -0.0819(12) 0.1943(4) 1.000 0.051(3) d . . .
O5 O Uani 0.977(2) 0.2469(12) 0.2218(4) 1.000 0.059(3) d . . .
C1 C Uani 0.383(2) -0.2303(12) 0.0533(3) 1.000 0.036(4) d . . .
C2 C Uani 0.266(2) -0.0226(15) 0.0967(4) 1.000 0.048(4) d . . .
C3 C Uani 0.6057(17) 0.1134(12) 0.1646(3) 1.000 0.031(3) d . . .
C4 C Uani 0.7871(17) 0.3256(13) 0.1767(4) 1.000 0.042(4) d . . .
H1 H Uiso 0.274(15) -0.507(10) 0.004(3) 1.000 0.0760 d U . .
H2 H Uiso 1.065(15) 0.381(13) 0.243(3) 1.000 0.0880 d U . .
H2A H Uiso 0.10824 0.06377 0.06921 1.000 0.0570 c RU . .
H2B H Uiso 0.19134 -0.10436 0.14252 1.000 0.0570 c RU . .
H4A H Uiso 0.87115 0.38278 0.12948 1.000 0.0510 c RU . .
H4B H Uiso 0.68657 0.48538 0.19743 1.000 0.0510 c RU . .

loop_
_atom_site_aniso_label
_atom_site_aniso_U_11
_atom_site_aniso_U_22
_atom_site_aniso_U_33
_atom_site_aniso_U_23
_atom_site_aniso_U_13
_atom_site_aniso_U_12
O1 0.026(7) 0.052(4) 0.073(5) -0.021(4) -0.002(4) 0.004(3)
O2 0.029(6) 0.044(4) 0.046(4) -0.015(3) -0.005(3) 0.000(3)
O3 0.052(7) 0.033(3) 0.040(3) -0.013(3) -0.015(3) 0.005(3)
O4 0.049(7) 0.036(4) 0.067(4) 0.006(3) -0.019(4) 0.001(3)
O5 0.080(8) 0.036(4) 0.060(4) -0.004(3) -0.031(4) -0.006(4)
C1 0.048(9) 0.026(4) 0.034(4) -0.007(3) -0.009(4) -0.002(4)
C2 0.040(9) 0.048(5) 0.054(5) -0.007(4) -0.011(4) 0.012(4)
C3 0.025(7) 0.025(4) 0.043(4) -0.004(3) -0.010(3) 0.001(3)
C4 0.058(9) 0.027(4) 0.041(4) -0.008(3) -0.016(4) 0.009(4)

#===============================================================================

# 10. MOLECULAR GEOMETRY

_geom_special_details
;
 Bond distances, angles etc. have been calculated using the
 rounded fractional coordinates. All su's are estimated
 from the variances of the (full) variance-covariance matrix.
 The cell esds are taken into account in the estimation of
 distances, angles and torsion angles
;

loop_
_geom_bond_atom_site_label_1
_geom_bond_atom_site_label_2
_geom_bond_distance
_geom_bond_site_symmetry_1
_geom_bond_site_symmetry_2
_geom_bond_publ_flag
 O1      C1        1.289(17)                     .       .                   yes
 O2      C1        1.196(18)                     .       .                   yes
 O3      C2        1.421(18)                     .       .                   yes
 O3      C3        1.327(16)                     .       .                   yes
 O4      C3        1.201(15)                     .       .                   yes
 O5      C4        1.401(18)                     .       .                   yes
 O1      H1          0.95(6)                     .       .                   no
 O5      H2          0.95(7)                     .       .                   no
 C1      C2        1.543(18)                     .       .                   no
 C3      C4        1.502(18)                     .       .                   no
 C2      H2A          1.0900                     .       .                   no
 C2      H2B          1.0900                     .       .                   no
 C4      H4A          1.0900                     .       .                   no
 C4      H4B          1.0900                     .       .                   no

loop_
_geom_angle_atom_site_label_1
_geom_angle_atom_site_label_2
_geom_angle_atom_site_label_3
_geom_angle
_geom_angle_site_symmetry_1
_geom_angle_site_symmetry_2
_geom_angle_site_symmetry_3
_geom_angle_publ_flag
 C2      O3      C3         117.2(7)             .       .       .           yes
 C1      O1      H1           112(5)             .       .       .           no
 C4      O5      H2           114(4)             .       .       .           no
 O1      C1      O2         126.7(8)             .       .       .           yes
 O2      C1      C2         123.5(8)             .       .       .           yes
 O1      C1      C2        109.8(10)             .       .       .           yes
 O3      C2      C1        111.1(10)             .       .       .           yes
 O3      C3      O4         122.4(8)             .       .       .           yes
 O3      C3      C4         111.2(7)             .       .       .           yes
 O4      C3      C4         126.3(9)             .       .       .           yes
 O5      C4      C3         108.9(8)             .       .       .           yes
 O3      C2      H2A          109.00             .       .       .           no
 O3      C2      H2B          109.00             .       .       .           no
 C1      C2      H2A          109.00             .       .       .           no
 C1      C2      H2B          109.00             .       .       .           no
 H2A     C2      H2B          108.00             .       .       .           no
 O5      C4      H4A          110.00             .       .       .           no
 O5      C4      H4B          110.00             .       .       .           no
 C3      C4      H4A          110.00             .       .       .           no
 C3      C4      H4B          110.00             .       .       .           no
 H4A     C4      H4B          108.00             .       .       .           no

loop_
_geom_torsion_atom_site_label_1
_geom_torsion_atom_site_label_2
_geom_torsion_atom_site_label_3
_geom_torsion_atom_site_label_4
_geom_torsion
_geom_torsion_site_symmetry_1
_geom_torsion_site_symmetry_2
_geom_torsion_site_symmetry_3
_geom_torsion_site_symmetry_4
_geom_torsion_publ_flag
 C3      O3      C2      C1         -80.9(8)     .       .       .       .   no
 C2      O3      C3      O4          2.4(12)     .       .       .       .   no
 C2      O3      C3      C4        -180.0(7)     .       .       .       .   no
 O1      C1      C2      O3        -170.3(6)     .       .       .       .   no
 O2      C1      C2      O3          8.7(10)     .       .       .       .   no
 O3      C3      C4      O5        -169.0(7)     .       .       .       .   no
 O4      C3      C4      O5          8.5(12)     .       .       .       .   no

loop_
_geom_hbond_atom_site_label_D
_geom_hbond_atom_site_label_H
_geom_hbond_atom_site_label_A
_geom_hbond_distance_DH
_geom_hbond_distance_HA
_geom_hbond_distance_DA
_geom_hbond_angle_DHA
_geom_hbond_site_symmetry_A
_geom_hbond_publ_flag
#
#D   H   A   D - H  H...A   D...A    D - H...A  symm(A)
#
O1      H1      O2         0.95(6)    1.74(6)    2.69(3)     179(9)   3_645 yes
O5      H2      O4         0.95(7)    2.15(8)    2.91(3)     136(6)   2_755 yes
O5      H2      O5         0.95(7)    2.09(7)    2.91(3)     143(6)   2_755 yes
C4      H4B     O4          1.0900     2.3600    3.34(3)     148.00   1_565 yes


_shelx_res_file
;
REM Best SHELXD solution   FINAL CC 78.95
REM Fragments: 9
REM
TITL 6merged_083 in P2(1)/c
    6merged_083.res
    created by SHELXL-2019/1 at 12:41:01 on 27-Mar-2024
CELL 0.02851   5.27680   5.34730  19.91600  90.0000  90.9003  90.0000
ZERR 4.00000 0.05130 0.05170 0.19270 0.0000 0.0125 0.0000
LATT  1
SYMM -X, 0.5+Y, 0.5-Z
SFAC C 0.1361 0.3731 0.5482 3.2814 1.2266 13.0456 0.5971 41.0202 0 =
   0 0 0 0.77 12.01
SFAC H 0.0367 0.5608 0.1269 3.7913 0.236 13.5557 0.129 37.7229 0 0 =
   0 0 0.32 1.008
SFAC O 0.1433 0.3055 0.5103 2.2683 0.937 8.2625 0.3923 25.6645 0 0 =
   0 0 0.66 16
REM source:
REM for neutral atoms:
REM Electron atomic scattering factors and scattering potentials of crystals
REM L.-M. Peng, Micron 30 (1999) 625.
REM for ions:
REM International Tables for Crystallography Vol C Table 4.3.1.2
REM (gnuplot fit of Cromer-Mann parameters inspired by Tim Gruene))
UNIT 16 24 20
LIST 6 ! automatically inserted. Change 6 to 4 for CHECKCIF!!
ACTA
L.S. 100
BOND $H
HTAB
CONF
PLAN -20
FMAP -2
TEMP 25
WGHT    0.243700    0.290000
EXTI 3559.086182
FVAR       1.42518
O1    3    0.206617   -0.374722    0.030201    11.00000    0.02594    0.05209 =
         0.07349   -0.02145   -0.00244    0.00423
H1    2    0.274289   -0.507483    0.003559    11.00000   -1.50000
O2    3    0.604820   -0.246945    0.042916    11.00000    0.02910    0.04420 =
         0.04625   -0.01461   -0.00462    0.00024
O3    3    0.448624    0.162938    0.113663    11.00000    0.05238    0.03287 =
         0.04041   -0.01312   -0.01529    0.00481
O4    3    0.602445   -0.081948    0.194315    11.00000    0.04871    0.03632 =
         0.06677    0.00609   -0.01931    0.00088
O5    3    0.977414    0.246946    0.221850    11.00000    0.07954    0.03629 =
         0.05980   -0.00434   -0.03100   -0.00568
H2    2    1.065130    0.380984    0.243383    11.00000   -1.50000
C1    1    0.382871   -0.230251    0.053325    11.00000    0.04795    0.02582 =
         0.03435   -0.00696   -0.00895   -0.00165
C2    1    0.265562   -0.022614    0.096709    11.00000    0.04038    0.04788 =
         0.05424   -0.00652   -0.01121    0.01155
AFIX  23  1.0900
H2A   2    0.108242    0.063771    0.069215    11.00000   -1.20000
H2B   2    0.191342   -0.104363    0.142519    11.00000   -1.20000
AFIX   0
C3    1    0.605744    0.113428    0.164611    11.00000    0.02480    0.02520 =
         0.04310   -0.00384   -0.00962    0.00063
C4    1    0.787081    0.325641    0.176707    11.00000    0.05776    0.02722 =
         0.04111   -0.00773   -0.01630    0.00852
AFIX  23  1.0900
H4A   2    0.871148    0.382776    0.129476    11.00000   -1.20000
H4B   2    0.686570    0.485381    0.197427    11.00000   -1.20000
AFIX   0
HKLF 4


REM  6merged_083 in P2(1)/c
REM wR2 = 0.4136, GooF = S = 1.030, Restrained GooF = 1.030 for all data
REM R1 = 0.1578 for 693 Fo > 4sig(Fo) and 0.1695 for all 847 data
REM 89 parameters refined using 0 restraints

END

WGHT      0.2000      0.0000

REM Instructions for potential hydrogen bonds
EQIV $1 -x+1, -y-1, -z
HTAB O1 O2_$1
EQIV $2 -x+2, y+1/2, -z+1/2
HTAB O5 O4_$2
HTAB O5 O5_$2
EQIV $3 x, y+1, z
HTAB C4 O4_$3

REM Highest difference peak  0.178,  deepest hole -0.229,  1-sigma level  0.066
Q1    1   0.0000 -0.5000  0.0000  10.50000  0.05   -0.23
Q2    1   0.7318 -0.2515  0.1768  11.00000  0.05   -0.21
Q3    1   0.5273 -0.1664  0.0583  11.00000  0.05    0.18
Q4    1   0.8228  0.6222  0.1900  11.00000  0.05   -0.18
Q5    1   0.4242  0.3096  0.2103  11.00000  0.05    0.18
Q6    1   0.3732  0.1919  0.1878  11.00000  0.05    0.18
Q7    1   0.9941  0.2815  0.2601  11.00000  0.05   -0.17
Q8    1   0.8805 -0.2581  0.0700  11.00000  0.05    0.16
Q9    1   0.4697 -0.3505  0.1397  11.00000  0.05   -0.16
Q10   1   0.1335 -0.5377  0.0381  11.00000  0.05   -0.16
Q11   1   0.4971 -0.3340  0.0432  11.00000  0.05    0.16
Q12   1   0.0916 -0.0077  0.1290  11.00000  0.05    0.15
Q13   1   0.4103 -0.4139  0.0306  11.00000  0.05    0.15
Q14   1   0.2697 -0.6681 -0.0582  11.00000  0.05    0.15
Q15   1   0.4040  0.4491  0.1035  11.00000  0.05   -0.15
Q16   1   0.0000  0.0000  0.0000  10.50000  0.05   -0.15
Q17   1   0.2436  0.1634  0.1583  11.00000  0.05    0.15
Q18   1   0.4379  0.2545  0.0994  11.00000  0.05   -0.15
Q19   1   0.3286 -0.7421 -0.0329  11.00000  0.05    0.14
Q20   1   1.0320  0.5611  0.2580  11.00000  0.05   -0.14
;
_shelx_res_checksum                                    2825
_shelx_hkl_file
;
   0  -1   0    0.09    0.29
   0   1   0    0.09    0.36
  -1  -1   0  169.24   18.78
  -1   1   0  159.52   18.84
   1   1   0  179.76   18.79
   1   1   0  178.06   18.54
   0  -2   0  193.40   21.60
   0   2   0  203.36   21.62
   1  -2   0    3.73    1.04
  -1  -2   0    5.50    0.99
   1  -2   0    5.32    0.99
  -1  -2   0    3.46    0.58
  -1   2   0    2.68    1.09
   1   2   0    2.19    0.86
  -1   2   0    3.71    0.89
  -2  -2   0  152.56   15.85
  -2  -2   0  141.61   16.33
   2   2   0  143.97   15.85
   2   2   0  146.38   16.34
   0  -3   0    0.12    0.43
   0   3   0    0.18    0.35
   1  -3   0   12.31    1.93
  -1  -3   0   11.43    2.02
  -1   3   0   16.12    2.18
   1   3   0   10.32    1.90
  -1   3   0   11.70    1.90
  -2  -3   0    2.23    0.41
   2  -3   0    2.02    1.45
   2   3   0    0.35    0.73
  -2   3   0    4.09    1.61
  -3  -3   0    5.86    1.43
  -3  -3   0    3.71    0.58
   3   3   0    3.60    1.30
   3   3   0    3.88    0.59
  -4  -3   0    6.54    1.89
   4  -3   0    5.08    1.49
  -4   3   0    5.46    1.77
   0  -4   0    1.27    0.79
   0   4   0    0.82    0.59
   1  -4   0    3.37    1.17
  -1  -4   0    4.20    1.28
   1  -4   0    4.31    1.22
   1   4   0    3.93    1.23
   1   4   0    3.08    0.67
  -1   4   0    7.34    1.52
  -1   4   0    3.03    1.12
  -2  -4   0    1.34    0.90
  -2  -4   0    1.86    0.48
   2   4   0    4.15    1.38
   2   4   0    2.48    0.55
  -2   4   0    4.04    1.09
  -2   4   0    1.44    1.03
  -3  -4   0   16.13    2.10
  -3  -4   0   19.94    3.03
  -3   4   0   18.78    2.80
  -4  -4   0    0.07    0.17
  -4  -4   0    0.33    0.74
   4  -4   0    0.65    1.13
  -4   4   0    0.50    0.97
   4   4   0    0.19    0.18
   4   4   0    0.09    0.63
   0  -5   0   -0.06    0.60
   0   5   0    0.29    0.52
  -1  -5   0    1.91    1.04
   1  -5   0    0.78    0.86
  -1   5   0    1.98    0.97
   1   5   0    2.00    1.04
  -1   5   0    2.27    1.14
  -2  -5   0   -0.04    0.52
   2  -5   0    3.01    1.09
  -2  -5   0    0.56    0.39
   2  -5   0    0.13    0.88
  -2   5   0   -0.08    0.46
  -2   5   0    0.50    0.76
   2   5   0    0.08    0.22
   2   5   0   -0.08    0.33
  -3  -5   0    0.71    0.35
   3  -5   0    1.42    0.83
  -3  -5   0    0.89    0.99
   3  -5   0    0.67    1.07
  -3   5   0    0.68    0.91
   3   5   0    0.84    0.38
  -3   5   0    0.59    0.66
   3   5   0    1.29    0.86
  -4  -5   0    2.28    1.24
   4  -5   0   -0.04    0.85
  -4  -5   0    1.44    0.37
   4  -5   0    1.03    0.86
   4   5   0    1.51    0.39
   0  -6   0    3.08    1.08
   0   6   0    2.00    0.96
  -1  -6   0    1.16    0.70
   1  -6   0    0.84    0.79
   1  -6   0   -0.11    0.43
   1   6   0   -0.01    0.15
  -1   6   0    0.11    0.68
  -1   6   0   -0.11    0.36
   1   6   0    0.41    0.65
   2  -6   0    2.06    1.02
   2  -6   0    3.04    1.22
  -2  -6   0    1.29    0.98
   2   6   0    2.13    1.08
  -2   6   0    3.25    1.28
  -2   6   0    2.60    1.26
   2   6   0    2.22    0.59
  -1  -1   1   45.83    5.05
  -1  -1   1   44.85    4.76
   1   1  -1   40.95    4.76
   0  -1   1  119.10   13.29
   0  -1  -1  128.69   13.24
   0   1   1  132.44   13.24
   0   1  -1  107.30   13.26
   1  -1   1  119.97   12.65
  -1  -1  -1  107.42   12.56
   1   1   1  117.74   12.57
  -1   1  -1  125.44   12.66
  -1   1  -1  100.24   12.69
  -2  -2   1    0.91    0.22
  -2  -2   1    1.98    1.01
   2  -2  -1    1.52    0.93
   2   2  -1    0.68    0.62
  -2   2   1    1.44    0.88
   2   2  -1    0.98    0.23
   1  -2  -1  103.39   13.07
   1  -2  -1  126.52   13.31
  -1   2   1  110.48   13.09
   1   2  -1  127.70   13.30
   1   2  -1  125.57   12.92
   0  -2  -1   22.57    2.71
   0  -2   1   24.79    2.86
   0   2   1   21.36    2.71
   1  -2   1    0.61    0.70
  -1  -2  -1    0.28    0.18
   1  -2   1    0.58    0.53
   1   2   1    0.50    0.23
  -1   2  -1    0.35    0.42
  -1   2  -1    0.95    0.70
   2  -2   1   73.22    7.52
   2  -2   1   55.09    7.57
  -2  -2  -1   59.44    7.31
   2   2   1   61.06    7.32
  -2   2  -1   66.82    7.66
   3  -2   1    2.79    1.11
  -3   2  -1    3.27    1.24
  -4  -3   1   20.22    3.02
   4   3  -1   15.81    2.68
  -4   3   1   12.04    2.43
  -3  -3   1    2.54    1.13
   3  -3  -1    3.87    1.58
  -3  -3   1    3.44    0.54
   3   3  -1    2.89    1.19
  -3   3   1    1.03    1.02
   3   3  -1    3.77    0.52
   2  -3  -1   69.10    8.21
   2  -3  -1   65.99    8.66
  -2  -3   1   76.29    7.76
   2   3  -1   66.31    7.72
   1  -3  -1   28.57    3.77
   1  -3  -1   27.52    3.69
  -1  -3   1   31.29    3.50
   1   3  -1   26.66    3.75
  -1   3   1   31.23    3.83
   1   3  -1   29.35    3.47
  -1   3   1   34.44    3.78
   0  -3  -1    0.32    0.39
   0  -3   1    1.11    0.60
   0   3   1    1.74    0.68
   0   3  -1    1.10    0.59
   1   3   1   60.92    7.41
   1   3   1   56.50    7.04
  -1   3  -1   70.72    7.56
  -1   3  -1   71.14    7.65
   2  -3   1   47.54    5.28
  -2  -3  -1   32.37    5.01
   2   3   1   43.75    5.17
  -2   3  -1   39.37    5.13
   2   3   1   42.53    4.59
  -3  -3  -1    1.09    0.33
   3  -3   1    0.48    1.04
  -3  -3  -1    2.12    1.04
  -3   3  -1    1.42    1.39
   3   3   1    1.05    0.79
   4  -3   1    0.45    0.89
  -4   3  -1   -0.03    0.67
  -4  -4   1    0.17    0.21
   4  -4  -1   -0.32    0.77
  -4  -4   1    0.75    0.84
   4   4  -1    0.32    0.22
   4   4  -1   -0.03    0.64
  -4   4   1   -0.14    0.66
   3  -4  -1    3.44    1.94
  -3  -4   1    6.39    1.69
   3   4  -1    4.05    1.45
  -3   4   1    0.76    1.07
   3   4  -1    2.60    0.52
   2  -4  -1    5.45    1.48
  -2  -4   1    3.01    0.69
   2  -4  -1    3.90    1.07
   2   4  -1    5.98    1.50
   2   4  -1    4.61    0.74
   1  -4  -1   12.17    2.10
  -1  -4   1   13.54    2.14
  -1   4   1   14.03    2.31
   1   4  -1   13.14    2.10
   0  -4  -1    2.55    0.89
   0  -4   1    3.22    0.95
   0   4  -1    4.37    0.96
   1  -4   1    2.66    1.28
   1  -4   1    0.70    0.77
   1   4   1    1.51    0.49
   1   4   1    1.21    0.71
  -1   4  -1    3.34    1.36
  -2  -4  -1    9.84    1.89
  -2  -4  -1    8.93    1.22
   2  -4   1    7.13    1.65
   2  -4   1    7.81    1.82
   2   4   1    8.51    1.19
   2   4   1   11.50    1.99
  -2   4  -1    5.66    1.71
   3  -4   1   -0.09    1.08
  -3  -4  -1   -0.41    0.82
   3  -4   1    1.09    0.80
  -3   4  -1    3.80    1.30
   3   4   1    0.92    0.32
  -3   4  -1    1.01    1.10
   3   4   1    0.49    0.77
   4  -4   1    1.84    1.68
  -4  -4  -1    1.08    0.28
  -4  -4  -1    1.77    1.07
   4   4   1    0.86    0.80
  -4   4  -1   -0.20    0.74
  -4  -5   1    0.36    0.29
   4  -5  -1    0.55    1.05
  -4  -5   1    0.71    0.84
   4   5  -1    0.14    0.19
  -3  -5   1    0.94    0.42
   3  -5  -1    0.63    1.23
   3  -5  -1    0.32    0.57
  -3   5   1    1.61    1.28
  -3   5   1    1.28    0.80
   3   5  -1    0.24    0.55
   2  -5  -1   10.23    2.10
   2  -5  -1    9.49    1.82
  -2  -5   1   11.12    2.12
  -2  -5   1    8.28    1.37
  -2   5   1    7.30    1.71
   2   5  -1    9.30    1.98
   2   5  -1    9.92    1.40
   1  -5  -1   10.60    2.30
   1  -5  -1   15.62    2.45
  -1  -5   1   16.45    2.42
   1   5  -1   15.21    2.33
  -1   5   1   12.97    2.34
  -1   5   1    9.19    2.07
   0  -5  -1    1.34    0.73
   0  -5   1    1.70    0.86
   0   5  -1    0.50    0.75
   0   5   1    0.72    0.63
   1  -5   1   16.04    2.89
   1  -5   1   11.37    2.24
  -1  -5  -1   12.04    2.22
  -1   5  -1   15.65    2.51
   1   5   1   14.76    2.34
  -1   5  -1   18.71    3.12
   2  -5   1    4.84    1.32
  -2  -5  -1    2.45    0.62
  -2  -5  -1    2.90    1.26
   2  -5   1    3.27    1.40
  -2   5  -1    2.91    1.23
   2   5   1    2.11    1.07
  -2   5  -1    4.67    1.26
   2   5   1    3.50    0.67
  -3  -5  -1    2.66    1.24
   3  -5   1    2.00    1.47
  -3  -5  -1    1.97    0.45
   3  -5   1    1.66    0.97
  -3   5  -1    0.70    0.91
   3   5   1    2.66    1.25
   3   5   1    1.32    0.45
  -3   5  -1    3.43    1.23
  -2  -6   1    0.41    0.35
   2  -6  -1    0.69    0.75
   2  -6  -1   -0.09    0.37
  -2  -6   1    0.65    0.76
   2   6  -1    0.12    0.28
  -2   6   1    0.47    0.85
  -2   6   1    1.23    0.78
   2   6  -1    1.22    0.82
   1  -6  -1    2.62    1.24
   1  -6  -1    5.24    1.44
  -1  -6   1    1.72    0.90
  -1   6   1    2.01    1.07
   1   6  -1    3.06    1.18
  -1   6   1    3.92    1.53
   0  -6  -1    2.17    0.93
   0  -6   1    2.08    1.08
   0   6  -1    2.76    1.07
   0   6   1    1.50    0.80
   1  -6   1   -0.18    0.45
  -1  -6  -1    0.17    0.57
   1  -6   1    0.93    0.87
  -1   6  -1    0.51    0.69
   1   6   1   -0.01    0.44
  -1   6  -1    0.13    0.51
   1   6   1   -0.09    0.17
  -2  -6  -1    0.09    0.25
   2  -6   1    0.42    0.57
   2  -6   1    1.90    1.11
  -2  -6  -1    0.10    0.69
  -2   6  -1    0.54    0.64
   2   6   1    0.55    0.73
   0   0  -2    9.64    1.21
   0   0   2   11.19    1.22
  -1  -1   2    6.73    1.15
  -1  -1   2    6.39    0.79
   1   1  -2    6.33    0.78
   0  -1  -2   52.56    5.94
   0  -1   2   56.66    5.93
   0   1   2   54.28    5.97
   0   1  -2   57.21    6.08
   0   1  -2   52.59    5.92
   1  -1   2   15.38    1.86
  -1   1  -2    9.87    1.80
  -2   1  -2   14.54    2.08
   3   2  -2   21.34    3.13
  -2  -2   2   11.18    1.20
  -2  -2   2    9.94    1.82
   2  -2  -2    8.94    1.68
  -2   2   2    7.58    1.61
   2   2  -2   11.42    1.89
   2   2  -2    8.81    1.16
   1  -2  -2  268.21   27.92
  -1  -2   2  255.82   27.87
   1   2  -2  238.82   27.83
   0  -2  -2   26.18    2.98
   0  -2   2   27.35    2.97
   0  -2   2   27.24    3.27
   0   2  -2   32.21    3.34
   0   2  -2   24.09    2.96
   0   2   2   29.22    3.17
  -1  -2  -2  142.01   13.84
   1   2   2  110.38   13.48
   2  -2   2   82.21    8.98
   2  -2   2   65.01    8.48
  -2  -2  -2   78.85    8.46
   2   2   2   68.26    8.39
   3  -2   2   17.33    2.88
  -3   2  -2   18.64    2.90
  -4  -3   2   19.05    2.99
   4   3  -2   13.39    2.73
  -3  -3   2    7.96    0.98
   3  -3  -2    5.21    1.76
  -3  -3   2   11.14    2.03
   3   3  -2    6.30    1.56
   3   3  -2    6.78    0.96
  -2  -3   2    7.44    1.56
  -2  -3   2    5.90    0.99
   2   3  -2    7.50    1.00
   2   3  -2   10.62    1.75
  -1  -3   2    0.25    0.24
  -1  -3   2    0.10    0.66
   1   3  -2    0.79    0.75
  -1   3   2    0.31    0.40
   1   3  -2    0.11    0.20
   0  -3  -2    2.05    0.79
   0  -3   2    3.21    0.86
   0   3  -2    5.34    0.98
   0   3   2    3.30    0.83
  -1  -3  -2  102.27   12.06
  -1   3  -2  105.38   12.71
   1   3   2  124.60   12.49
  -2  -3  -2    6.10    1.25
   2   3   2    6.03    1.36
   2   3   2    3.94    0.64
  -2   3  -2    7.03    1.56
  -2   3  -2    3.83    1.08
   3  -3   2    2.11    0.97
   3  -3   2    1.20    1.27
  -3   3  -2    2.26    0.96
  -3   3  -2    0.35    0.98
   4  -3   2    6.56    1.71
  -4   3  -2    3.04    1.57
  -4  -4   2    4.42    0.65
  -4  -4   2    5.76    1.49
   4  -4  -2    2.51    1.60
   4   4  -2    4.98    1.42
   4   4  -2    3.14    0.59
  -4   4   2    3.18    1.53
   3  -4  -2    5.24    1.97
  -3   4   2    2.16    1.43
  -2  -4   2    5.77    1.78
   2  -4  -2    7.12    1.71
  -2  -4   2    5.90    1.02
   2  -4  -2    6.71    1.40
  -2   4   2   10.81    2.08
  -2   4   2    8.19    1.45
   2   4  -2    3.43    1.41
   1  -4  -2   27.19    3.54
  -1  -4   2   23.99    3.60
  -1   4   2   26.74    3.49
   1   4  -2   29.49    3.68
   0  -4   2   15.06    2.12
   0   4  -2   10.78    2.02
   0   4   2   15.29    2.06
   1  -4   2   75.26    8.58
   1   4   2   73.90    8.44
  -1   4  -2   67.28    8.56
  -2  -4  -2    2.75    0.59
   2  -4   2    6.36    1.54
   2  -4   2    2.58    1.14
  -2  -4  -2    3.91    1.33
  -2   4  -2    4.04    1.41
   2   4   2    2.83    0.58
   2   4   2    4.81    1.46
  -3  -4  -2    4.07    0.71
   3  -4   2    4.19    1.75
  -3  -4  -2    5.41    1.56
   3   4   2    5.08    0.73
   3   4   2    8.66    1.75
  -3   4  -2    5.64    1.40
   4  -4   2   16.14    3.32
   4  -4   2   13.24    2.67
  -4  -4  -2   16.15    1.87
  -4  -4  -2   14.11    2.64
   4   4   2   16.19    2.71
  -4   4  -2   14.24    3.37
   3  -5  -2    1.55    1.48
  -3  -5   2    1.60    1.10
   3  -5  -2    0.03    0.49
  -3  -5   2    1.28    0.46
   3   5  -2    1.54    0.48
  -3   5   2    0.38    0.43
   3   5  -2    0.73    0.82
  -3   5   2    1.14    1.29
  -2  -5   2    0.95    0.47
   2  -5  -2    1.24    1.12
  -2  -5   2    0.81    0.79
   2   5  -2    0.52    0.35
  -2   5   2    1.78    0.83
   2   5  -2    1.28    0.82
  -2   5   2    0.56    0.77
  -1  -5   2   18.72    2.64
   1  -5  -2   18.36    2.63
   1  -5  -2   13.08    2.38
   1   5  -2   12.18    2.25
  -1   5   2   13.44    2.34
   0  -5  -2   25.91    3.33
   0   5  -2   19.52    3.19
   0   5   2   27.25    3.35
  -1  -5  -2   15.00    2.34
   1  -5   2   10.51    2.56
   1  -5   2   17.05    2.68
   1   5   2   15.59    2.34
   2  -5   2    1.38    0.99
  -2  -5  -2    1.89    0.60
   2  -5   2    1.52    0.95
  -2  -5  -2    0.80    0.77
   2   5   2    0.45    0.57
  -2   5  -2    1.61    1.02
   3  -5   2    0.58    0.93
  -3  -5  -2    0.87    0.78
  -3  -5  -2    0.39    0.27
   3  -5   2    3.23    1.23
   3   5   2    0.22    0.19
   3   5   2    0.54    0.76
  -3   5  -2    0.00    0.70
  -3   5  -2    0.05    0.45
   2  -6  -2    0.48    0.71
  -2  -6   2    0.27    0.70
  -2  -6   2    0.18    0.29
   2  -6  -2    1.14    0.70
  -2   6   2    0.48    0.90
  -2   6   2    0.84    0.56
   2   6  -2    0.21    0.27
  -1  -6   2    0.87    0.75
   1  -6  -2    2.82    1.07
   1  -6  -2    1.80    1.00
  -1   6   2    2.70    1.06
   1   6  -2    0.39    0.71
  -1   6   2    2.10    1.04
   0  -6   2    1.50    0.84
   0  -6  -2    2.40    1.01
   0   6  -2    0.80    0.71
   0   6   2    0.30    0.50
  -1  -6  -2   -0.06    0.48
  -1  -6  -2    0.37    0.14
   1  -6   2    0.39    0.67
   1  -6   2   -0.55    0.44
   1   6   2    0.07    0.21
  -1   6  -2    0.86    0.73
   1   6   2    0.18    0.47
  -1   6  -2    0.15    0.73
   2  -6   2    7.60    1.87
   2  -6   2    6.53    1.81
  -2  -6  -2    8.50    1.91
  -2  -6  -2    5.97    1.13
   2   6   2    7.73    1.69
  -2   6  -2    8.65    1.97
   0   0   3   -0.09    0.19
   0   0  -3    0.12    0.21
   0   0  -3    0.29    0.23
   0   0  -3    0.16    0.15
   0   0   3    0.22    0.13
  -1   0  -3   23.70    2.83
   1   0   3   21.91    2.81
  -1  -1   3  388.45   41.87
   0   1   3  277.17   31.91
   0   1  -3  310.45   31.91
   0   1   3  299.79   31.89
  -1   1  -3   23.00    3.03
   2  -1   3   21.95    3.00
   2  -1   3   23.47    3.09
  -3  -2   3    2.28    0.99
   3   2  -3    0.62    0.86
  -2  -2   3    2.41    0.41
  -2  -2   3    4.65    1.10
   2  -2  -3    1.79    0.80
   2   2  -3    2.50    0.99
  -2   2   3    1.56    0.78
  -1  -2   3   13.81    2.05
   0  -2   3  127.85   12.53
   0  -2  -3  105.29   12.54
   0  -2  -3  109.57   12.65
   0   2  -3  112.46   12.52
   0   2   3  115.31   12.66
   0   2  -3  125.49   12.85
   1  -2   3   14.35    2.19
  -1  -2  -3    9.24    1.71
   1   2   3   13.58    1.83
  -1   2  -3   14.51    1.99
  -1   2  -3   10.64    1.98
   1   2   3   13.35    1.45
  -2  -2  -3   10.75    1.66
   2   2   3    9.15    1.59
   3  -2   3   11.60    2.20
  -4  -3   3    0.80    1.21
   4   3  -3    0.18    0.65
  -3  -3   3   16.72    3.07
   3  -3  -3   24.91    3.31
   3   3  -3   22.40    2.52
   2  -3  -3   27.94    4.11
  -2  -3   3   29.41    3.81
   2   3  -3   21.17    3.61
   2   3  -3   29.59    3.20
   1  -3  -3    3.65    0.81
   0  -3  -3    4.49    0.93
   0  -3   3    4.21    0.51
   0  -3   3    4.02    1.01
   0   3  -3    3.99    1.01
   0   3  -3    3.63    0.51
   0   3   3    5.07    0.98
   0   3   3    2.90    0.78
  -1  -3  -3   17.95    2.24
   1   3   3   22.57    2.27
   1   3   3   17.06    2.18
   2  -3   3    2.34    0.97
  -2  -3  -3    1.82    0.95
   2  -3   3    1.74    1.07
   2   3   3    1.68    0.33
  -2   3  -3    0.75    0.65
   2   3   3    3.83    0.98
  -3  -3  -3   12.01    2.10
   3  -3   3    7.55    2.33
   3  -3   3   10.94    2.04
  -3   3  -3    8.56    2.57
   3   3   3   13.58    2.18
   4  -3   3    0.97    1.11
  -4   3  -3    2.15    1.20
  -4  -4   3    0.39    0.79
  -4  -4   3    1.27    0.40
   4  -4  -3    0.96    1.04
   4   4  -3    0.77    0.30
   4   4  -3    0.42    0.68
  -4   4   3    0.69    0.88
   3  -4  -3    5.18    2.05
  -3  -4   3    5.64    1.64
  -3   4   3    2.65    1.61
   3   4  -3    3.96    0.71
   3   4  -3    4.94    1.35
   2  -4  -3    1.67    0.79
  -2  -4   3    4.84    1.30
   2  -4  -3    0.47    1.00
  -2   4   3    1.03    0.95
   2   4  -3    2.16    1.08
  -1  -4   3    3.52    1.34
  -1   4   3    4.74    0.97
   1   4  -3    3.50    1.21
   0  -4  -3    1.29    0.63
   0  -4   3    3.31    1.16
   0   4   3    0.61    0.73
   0   4   3    2.27    0.79
   0   4  -3    1.57    0.77
  -1  -4  -3    7.19    0.96
   1  -4   3   11.27    1.80
   1  -4   3   11.14    2.32
   1   4   3    7.96    0.96
   1   4   3   10.39    1.58
  -1   4  -3    7.78    1.97
   1   4   3    5.28    1.02
  -2  -4  -3    4.40    1.34
   2  -4   3    3.16    1.15
  -2  -4  -3    2.64    0.51
   2  -4   3    4.02    1.44
  -2   4  -3    3.64    1.47
   2   4   3    1.66    0.44
   2   4   3    1.63    0.99
  -2   4  -3    1.86    0.89
  -3  -4  -3    1.10    0.27
   3  -4   3    3.09    1.54
   3  -4   3    0.47    0.64
  -3  -4  -3    1.18    0.96
  -3   4  -3    2.05    1.53
  -3   4  -3    0.07    0.62
   3   4   3    0.09    0.74
  -4  -4  -3    7.70    1.86
   4  -4   3    6.42    1.66
   4  -4   3    6.78    2.37
   4   4   3    5.39    1.82
  -4   4  -3    2.80    1.66
  -4   4  -3    5.36    1.45
   3  -5  -3    0.50    0.87
  -3  -5   3    0.15    0.22
   3   5  -3    0.25    0.25
   3   5  -3    0.72    0.92
  -3   5   3   -0.23    0.83
  -2  -5   3    1.24    0.53
  -2  -5   3    3.59    1.27
   2  -5  -3    1.08    0.85
  -2   5   3    2.98    1.03
  -2   5   3    1.70    1.06
   2   5  -3    1.90    0.62
   2   5  -3    1.63    1.10
  -1  -5   3    1.43    1.06
   1  -5  -3    1.41    0.72
   1  -5  -3    1.92    1.00
   1   5  -3    1.15    0.82
  -1   5   3    2.16    1.04
  -1   5   3    1.18    0.69
   0  -5   3   23.86    3.22
   0  -5  -3   21.48    3.04
   0   5  -3   19.21    3.13
   0   5   3   26.41    3.19
   1  -5   3    9.69    1.96
  -1  -5  -3   11.84    1.28
  -1  -5  -3    9.07    1.78
  -1   5  -3    7.39    2.52
   1   5   3    9.01    1.77
   1   5   3   10.27    1.25
   2  -5   3    0.52    0.76
   2  -5   3    0.21    0.52
  -2  -5  -3    0.56    0.79
  -2  -5  -3    0.14    0.26
  -2   5  -3    2.77    1.18
   2   5   3    1.64    0.85
  -2   5  -3    0.46    0.71
   2   5   3    0.16    0.25
  -3  -5  -3    3.23    1.22
   3  -5   3    0.48    0.67
  -3  -5  -3    0.59    0.29
   3  -5   3    0.63    0.98
   3   5   3    0.45    0.66
   3   5   3    0.84    0.33
  -3   5  -3    2.47    1.20
   2  -6  -3    1.68    0.97
  -2  -6   3    0.16    0.27
   2  -6  -3    0.30    0.48
  -2  -6   3    0.31    0.61
  -2   6   3   -0.07    0.46
  -2   6   3    0.31    0.39
   1  -6  -3    1.87    0.94
  -1  -6   3    0.82    0.75
  -1  -6   3    0.99    0.52
  -1   6   3    3.09    1.17
   1   6  -3    1.82    0.94
  -1   6   3    5.42    1.82
   1   6  -3    1.05    0.47
   0  -6   3    1.69    0.92
   0   6   3    1.10    0.79
   0   6  -3    1.44    0.85
  -1  -6  -3    1.77    0.87
   1  -6   3    2.02    1.28
   1  -6   3    2.44    1.20
  -1  -6  -3    1.41    0.28
  -1   6  -3    0.45    0.93
   1   6   3    1.62    0.76
   2  -6   3    3.74    1.42
   2  -6   3    1.02    0.93
  -2  -6  -3    1.03    0.82
  -2  -6  -3    0.97    0.45
   2   6   3    3.59    1.33
   2   6   3    0.93    0.41
  -2   6  -3    0.39    0.74
  -1   0   4  197.36   24.60
   1   0  -4  235.21   24.92
   0   0   4   12.94    1.75
   0   0  -4   15.75    1.68
   0   0  -4   13.20    1.75
   0   0  -4   16.75    1.73
   1   0   4  405.18   42.03
  -1   0  -4  386.62   42.02
   1   0   4  373.68   42.16
  -2  -1   4   19.71    2.62
   2   1  -4   16.31    2.51
  -1  -1   4   15.65    2.01
  -1  -1   4   16.33    2.33
   1   1  -4   20.41    2.04
   1   1  -4   18.15    2.44
   0  -1  -4  966.13  103.51
   0  -1   4 1000.00  103.51
   0   1   4  917.94  103.50
  -1   1  -4   64.35    7.52
   2  -1   4   17.80    2.59
  -3  -2   4    8.39    1.80
   3   2  -4    9.17    1.77
  -2  -2   4   20.84    2.61
  -2  -2   4   24.76    3.20
   2   2  -4   22.38    2.62
   2   2  -4   27.40    3.28
  -1   2   4    4.87    1.28
   0  -2  -4  116.34   11.74
   0  -2  -4   99.92   11.67
   0  -2   4  109.57   11.65
   0  -2   4  106.78   11.92
   0   2   4  103.32   11.72
   0   2  -4  104.06   11.92
   0   2   4  110.55   11.69
  -1  -2  -4   40.97    4.21
   1  -2   4   38.99    5.04
  -1  -2  -4   40.41    4.49
  -1   2  -4   40.23    4.73
   1   2   4   35.81    4.20
   1   2   4   34.97    4.45
   2  -2   4   19.97    3.11
   2  -2   4   26.32    3.57
  -2   2  -4   23.20    3.20
  -2   2  -4   20.78    3.30
   3  -2   4   18.08    2.98
  -3   2  -4   19.43    3.19
  -3   2  -4   17.79    2.85
  -4   2  -4    0.46    0.75
  -5  -3   4    0.83    0.96
  -4  -3   4   13.94    2.73
   4   3  -4   19.51    2.97
  -3  -3   4    7.66    1.82
   3  -3  -4    5.39    1.55
   3   3  -4    9.10    1.10
   3   3  -4    8.39    1.97
  -3   3   4    8.67    1.86
  -2  -3   4   22.92    2.47
   2  -3  -4   18.29    3.08
  -2   3   4   15.62    3.03
  -1  -3   4   26.25    2.78
   1  -3  -4   22.09    2.99
   1   3  -4   19.57    2.69
   0  -3   4   98.78   11.08
   0  -3  -4  110.37   10.92
   0  -3  -4   95.59   10.85
   0  -3   4   97.69   10.63
   0   3  -4   89.13   10.62
   0   3   4  109.41   10.67
   0   3  -4   83.97   11.01
   1  -3   4    7.58    1.84
  -1  -3  -4    6.41    1.15
  -1  -3  -4    3.31    0.66
   1  -3   4    6.90    1.51
   1   3   4    4.26    0.66
  -1   3  -4    7.03    1.70
   1   3   4    4.37    0.67
  -1   3  -4    4.82    1.23
   1   3   4    5.33    1.04
   2  -3   4   23.00    3.40
   2  -3   4   28.45    3.69
   2   3   4   21.47    2.68
  -2   3  -4   24.69    3.52
  -2   3  -4   29.76    3.63
  -3  -3  -4   34.10    4.33
   3  -3   4   33.71    4.51
   3   3   4   24.74    4.08
  -3   3  -4   35.61    4.49
   4  -3   4    5.24    1.62
   4  -3   4    2.93    1.37
  -4   3  -4    1.42    1.14
   5  -3   4    4.21    1.57
  -4  -4   4    1.13    0.41
  -4  -4   4    1.23    0.99
   4  -4  -4    1.21    1.21
   4   4  -4    1.65    0.99
   4   4  -4    1.31    0.33
  -4   4   4    0.34    0.99
  -3  -4   4    0.79    0.83
   3  -4  -4   -0.53    0.82
  -3  -4   4    0.30    0.25
   3   4  -4    0.41    0.32
  -3   4   4    1.31    1.08
   3   4  -4    0.38    0.73
  -2  -4   4   21.69    2.68
   2   4  -4   19.84    3.31
   1  -4  -4   24.08    3.21
   1  -4  -4   18.02    2.87
  -1  -4   4   26.49    3.36
  -1   4   4   24.16    2.95
   1   4  -4   25.29    3.36
   0  -4   4   17.70    2.34
   0  -4   4   14.83    1.69
   0  -4  -4   14.13    1.71
   0   4  -4   14.53    1.70
   0   4  -4   14.65    2.22
   1  -4   4    0.86    0.75
   1  -4   4    1.39    1.21
  -1  -4  -4    1.92    0.89
   1   4   4    0.84    0.23
   1   4   4    0.76    0.64
   1   4   4    0.18    0.22
  -1   4  -4    0.65    0.64
  -1   4  -4    0.10    0.88
   2  -4   4    5.60    1.59
  -2  -4  -4    5.43    1.38
   2  -4   4    5.15    1.36
  -2  -4  -4    4.71    0.74
  -2   4  -4    3.80    1.47
   2   4   4    4.50    1.28
  -2   4  -4    4.65    1.57
   2   4   4    4.47    0.71
  -3  -4  -4   11.28    1.27
   3  -4   4   10.53    2.20
  -3  -4  -4    6.67    1.70
   3  -4   4    6.78    2.51
   3   4   4   12.24    1.99
  -3   4  -4    8.84    2.04
  -3   4  -4    7.88    2.21
   3   4   4   10.05    1.23
  -4  -4  -4   13.57    2.40
   4  -4   4    6.38    2.61
   4  -4   4    8.62    2.10
  -4   4  -4    9.26    2.13
   4   4   4   13.53    2.22
  -3  -5   4    1.06    0.92
   3  -5  -4    2.69    1.53
  -3  -5   4    2.45    0.59
  -3   5   4    0.33    0.89
   3   5  -4    2.38    0.68
   3   5  -4    0.62    0.81
  -2  -5   4    0.14    0.31
  -2  -5   4    0.23    0.86
   2  -5  -4    1.11    0.66
   2  -5  -4    0.31    0.66
  -2   5   4    0.49    0.50
   2   5  -4    0.03    0.21
  -2   5   4    0.46    0.69
   2   5  -4    1.97    1.09
  -1  -5   4   -0.08    0.56
   1  -5  -4    3.22    1.09
  -1  -5   4    0.05    0.23
   1  -5  -4    2.39    0.87
  -1   5   4    0.36    0.54
   1   5  -4    0.43    0.59
  -1   5   4    0.59    0.46
   0  -5   4    2.42    1.24
   0  -5  -4    3.35    1.08
   0   5   4    2.33    0.86
   0   5  -4    1.42    0.93
   0   5   4    2.78    1.17
  -1  -5  -4    3.17    0.56
  -1  -5  -4    4.99    1.12
   1  -5   4    8.72    2.00
   1  -5   4    6.69    1.52
   1   5   4    3.89    0.58
  -1   5  -4    4.32    1.81
   1   5   4    4.10    1.17
  -1   5  -4    4.67    1.51
   2  -5   4    7.98    1.88
  -2  -5  -4    9.26    1.76
   2  -5   4    8.96    1.84
   2   5   4    5.44    1.55
  -2   5  -4   11.03    2.03
   2   5   4    6.38    1.07
  -3  -5  -4    2.68    0.53
   3  -5   4    5.71    1.42
  -3  -5  -4    2.15    1.01
   3  -5   4    2.89    1.33
  -3   5  -4    3.84    1.44
   3   5   4    2.67    0.52
   3   5   4    2.28    1.08
   2  -6  -4    0.40    0.49
  -2  -6   4   -0.03    0.22
   2  -6  -4    0.15    0.74
  -2  -6   4   -0.09    0.46
  -2   6   4   -0.22    0.39
   1  -6  -4    0.57    0.78
  -1  -6   4    0.25    0.35
  -1  -6   4    0.28    0.53
   1  -6  -4    1.21    0.77
  -1   6   4    0.50    0.62
   0  -6   4   16.26    2.46
   0   6   4   13.06    2.23
  -1  -6  -4    0.49    0.20
   1  -6   4    1.96    1.02
  -1  -6  -4    0.09    0.55
   1  -6   4    2.98    1.49
  -1   6  -4    0.68    0.89
   1   6   4   -0.12    0.27
   2  -6   4    3.30    1.43
  -2  -6  -4    4.35    1.50
   2  -6   4    3.16    1.42
  -2   6  -4    5.77    2.01
   2   6   4    5.14    1.29
  -1   0   5    0.04    0.54
   0   0   5   -0.02    0.14
   0   0  -5   -0.18    0.24
   0   0  -5   -0.02    0.21
   0   0   5    0.01    0.22
   0   0  -5    0.02    0.15
   0   0   5   -0.19    0.24
   1   0   5    1.02    0.59
  -1   0  -5    0.95    0.66
  -2  -1   5    4.26    1.28
   2   1  -5    3.96    1.24
  -1  -1   5   36.33    4.76
   1   1  -5   43.12    4.49
   0  -1   5  128.44   13.96
   0  -1  -5  120.00   13.86
   0   1  -5  133.85   13.98
  -1  -1  -5    9.75    1.39
   2  -1   5  209.22   22.42
   2  -1   5  190.70   22.38
  -2   1  -5  214.84   22.48
  -2   1  -5  193.74   22.36
  -2  -2   5  124.37   14.47
  -2  -2   5  132.31   13.92
   2   2  -5  124.33   14.46
  -1  -2   5    2.70    0.97
  -1  -2   5    3.60    0.68
   1   2  -5    3.98    1.00
  -1   2   5    5.29    1.18
   0  -2  -5    3.21    0.62
   0  -2  -5    2.52    0.50
   0   2   5    3.71    0.56
   1  -2   5  213.04   25.62
  -1  -2  -5  245.70   24.88
  -1  -2  -5  252.42   24.62
  -1  -2  -5  213.76   24.75
  -1   2  -5  215.87   25.66
   1   2   5  217.28   24.84
   1   2   5  231.17   24.61
   2  -2   5   48.03    5.99
   2  -2   5   51.66    5.87
  -2   2  -5   47.83    5.82
  -2   2  -5   37.04    5.73
   3  -2   5   85.81    9.11
   3  -2   5   63.98    8.94
   4  -2   5    5.66    1.47
  -4   2  -5    3.90    1.37
  -5  -3   5    4.11    1.71
  -4  -3   5    1.06    0.35
  -4  -3   5    1.39    1.07
   4   3  -5    0.19    0.67
  -3  -3   5   43.10    4.53
   3   3  -5   37.50    4.50
  -3   3   5   37.68    5.01
   3   3  -5   40.38    5.28
  -2  -3   5   22.81    3.38
   2  -3  -5   23.48    3.46
  -2   3   5   23.07    3.40
  -1  -3   5    6.16    1.00
  -1  -3   5    6.55    1.41
   1   3  -5    6.95    1.38
   1   3  -5    5.12    0.95
  -1   3   5    6.39    1.32
   0  -3  -5    9.97    1.31
   0  -3   5    8.81    1.26
   0  -3   5   13.60    1.83
   0   3   5   11.64    1.32
   0   3  -5   10.98    1.27
   0   3   5   10.03    1.30
   0   3  -5   13.49    1.84
   1  -3   5   26.34    4.00
  -1  -3  -5   22.23    3.05
  -1  -3  -5   25.96    2.77
   1  -3   5   26.83    3.43
   1   3   5   21.24    2.73
  -1   3  -5   22.64    3.28
  -1   3  -5   30.62    4.17
  -2  -3  -5    2.28    0.90
   2  -3   5    5.44    1.48
  -2  -3  -5    4.53    0.56
   2  -3   5    6.14    1.37
  -2   3  -5    6.99    1.54
   2   3   5    4.02    0.55
  -2   3  -5    1.68    1.06
   2   3   5    3.64    1.04
   3  -3   5    2.13    1.57
  -3  -3  -5    2.34    1.21
  -3   3  -5    2.92    1.29
  -3   3  -5    5.70    2.06
   4  -3   5    3.28    1.40
  -4   3  -5    5.99    1.50
   5  -3   5   -0.04    0.68
  -4  -4   5    0.20    0.73
   4  -4  -5    0.04    0.70
  -4  -4   5    0.15    0.21
   4   4  -5    0.24    0.93
  -4   4   5    0.14    0.70
   4   4  -5    0.23    0.19
  -3  -4   5    3.34    0.71
  -3  -4   5    7.02    1.67
  -3   4   5    7.02    2.08
   3   4  -5    4.76    0.80
   3   4  -5    4.13    1.60
  -2  -4   5    5.98    1.87
   2  -4  -5    6.03    1.81
  -2   4   5    8.69    2.15
   2   4  -5    8.60    1.88
   2   4  -5   10.44    1.37
   1  -4  -5    4.74    0.92
  -1  -4   5    6.61    1.40
  -1   4   5    3.22    0.81
   1   4  -5    4.10    0.81
   1   4  -5    4.12    1.13
   0  -4  -5    2.33    0.41
   0  -4   5    2.05    0.99
   0  -4  -5    1.49    0.66
   0   4  -5    2.55    1.13
   1  -4   5    2.78    1.36
  -1  -4  -5    1.23    0.31
  -1  -4  -5    1.16    0.71
   1  -4   5    2.45    1.13
  -1   4  -5    1.99    0.93
  -1   4  -5    0.42    1.04
   1   4   5    1.09    0.28
   1   4   5    0.56    0.27
   1   4   5    1.37    0.70
   2  -4   5    5.74    1.58
  -2  -4  -5    7.80    1.55
  -2  -4  -5    4.81    0.82
  -2   4  -5    4.82    1.82
   2   4   5    9.20    1.62
  -2   4  -5    6.19    1.58
   2   4   5    6.12    0.84
   3  -4   5    2.48    1.65
  -3  -4  -5    6.09    0.83
  -3  -4  -5    7.57    1.63
   3  -4   5    7.09    1.67
   3   4   5    6.69    0.82
  -3   4  -5    3.22    1.65
   3   4   5    6.05    1.50
   4  -4   5    1.96    1.07
  -4  -4  -5    4.11    1.42
   4  -4   5    1.44    1.45
  -4   4  -5    0.89    0.85
   4   4   5    2.65    1.11
  -3  -5   5    1.42    0.53
   3  -5  -5   -0.21    0.97
  -3  -5   5    0.46    0.92
  -3   5   5    0.50    0.90
   3   5  -5    0.59    0.34
   2  -5  -5    3.66    1.36
  -2  -5   5    0.88    0.45
   2  -5  -5    1.25    0.70
   2   5  -5    1.66    0.95
   2   5  -5    1.67    0.61
  -2   5   5    0.33    0.62
  -1  -5   5    3.01    1.22
   1   5  -5    4.04    1.11
  -1   5   5    3.47    0.86
   0  -5   5   16.53    2.70
   0  -5  -5   18.28    2.12
   0   5   5   18.35    2.71
   0   5  -5   18.59    2.84
   0   5   5   18.60    2.57
  -1  -5  -5    5.60    1.34
   1  -5   5    5.71    1.52
  -1  -5  -5    5.49    0.77
   1   5   5    3.82    1.20
  -1   5  -5    8.89    1.67
  -1   5  -5    8.44    2.19
   1   5   5    4.84    0.76
   2  -5   5    1.59    1.00
  -2  -5  -5    0.21    0.45
   2  -5   5    0.35    0.84
  -2   5  -5    1.51    1.20
   2   5   5    2.03    0.45
   2   5   5    1.99    1.00
  -2   5  -5    0.55    0.91
   3  -5   5    0.25    0.78
  -3  -5  -5    1.19    0.94
   3  -5   5    0.25    0.68
   3   5   5    0.23    0.62
   3   5   5    0.06    0.12
  -3   5  -5    0.31    0.61
   1  -6  -5    1.49    0.68
  -1  -6   5    0.49    0.64
   1  -6  -5    1.00    0.86
  -1   6   5    1.70    0.96
   0  -6  -5    1.06    0.78
   0  -6   5    0.95    0.22
   0  -6   5    1.18    0.90
   0   6   5    0.78    0.55
   1  -6   5    1.84    1.30
   1  -6   5    2.77    1.26
  -1  -6  -5    0.35    0.58
  -1  -6  -5    0.80    0.28
   1   6   5    0.48    0.53
  -1   6  -5    3.82    1.69
  -1   0   6   91.66   11.05
   1   0  -6  108.67   11.12
   0   0  -6   39.60    4.41
   0   0   6   41.26    4.41
   0   0   6   41.90    4.47
   0   0  -6   38.27    4.46
   0   0  -6   38.90    4.55
   1   0   6    0.54    0.42
  -1   0  -6    1.21    0.78
   1   0   6    0.37    0.54
   1   0   6    0.54    0.53
  -1   0  -6    0.33    0.28
   2   0   6  138.14   15.28
  -2   0  -6  133.73   15.27
  -2  -1   6    0.25    0.17
  -2  -1   6    0.46    0.66
   2   1  -6    0.46    0.18
   2   1  -6    0.46    0.57
  -1  -1   6  455.98   47.90
   1   1  -6  431.31   48.22
   0  -1   6  225.07   24.21
   0   1  -6  221.29   24.26
   0   1   6  222.45   24.20
   1  -1   6  199.11   24.27
   1   1   6  225.90   23.77
  -1   1  -6  234.12   23.90
   1   1   6  225.63   23.64
  -1   1  -6  196.17   24.26
   2  -1   6    9.93    2.03
  -2   1  -6   11.66    2.04
  -3   1  -6    6.05    1.35
  -3   1  -6    8.07    1.59
  -4  -2   6    6.95    2.16
  -3  -2   6   11.48    1.41
   3   2  -6   10.84    1.40
   3   2  -6   14.23    2.17
  -2  -2   6   37.02    4.59
  -2  -2   6   47.30    5.26
   2   2  -6   41.83    4.61
  -1  -2   6   17.40    2.41
   1  -2  -6   22.86    2.64
  -1  -2   6   22.94    2.99
   1   2  -6   16.96    2.75
   1   2  -6   22.81    2.47
  -1   2   6   19.40    2.59
   0  -2   6   10.84    1.29
   0  -2  -6   11.56    1.33
   0   2   6   10.87    1.28
   0   2  -6    8.14    1.24
   0   2   6    9.10    1.29
  -1  -2  -6    4.94    0.89
  -1  -2  -6    4.63    0.73
  -1  -2  -6    5.18    0.57
   1  -2   6    7.81    1.81
  -1   2  -6    6.10    1.91
   1   2   6    4.69    0.56
   1   2   6    5.46    0.91
   1   2   6    3.57    0.70
   2  -2   6   26.43    3.60
  -2   2  -6   22.90    3.53
   3  -2   6    1.00    1.05
   3  -2   6    2.06    1.17
  -3   2  -6    3.08    1.17
  -3   2  -6    0.45    0.95
   4  -2   6    1.73    1.16
   4  -2   6    3.49    1.37
  -4   2  -6    1.70    1.09
  -5  -3   6   -0.14    0.73
  -4  -3   6    5.74    0.85
  -4  -3   6    5.71    1.68
   4   3  -6    4.88    1.66
  -3  -3   6   13.15    1.78
  -3  -3   6   16.71    2.61
   3   3  -6   14.51    2.59
   3   3  -6   14.87    1.81
   2  -3  -6    2.24    1.13
  -2  -3   6    2.23    0.50
  -2  -3   6    1.41    0.94
   2   3  -6    1.90    0.54
   2   3  -6    1.92    1.04
  -2   3   6    0.89    0.78
  -1  -3   6   15.42    2.44
   1  -3  -6   14.92    2.31
   1   3  -6   16.48    2.43
   0  -3  -6    3.24    0.53
   0  -3  -6    3.27    0.72
   0  -3   6    2.54    0.47
   0   3   6    3.05    0.68
   0   3   6    3.22    0.53
  -1  -3  -6   46.11    4.99
  -1  -3  -6   40.52    5.19
   1  -3   6   46.78    5.59
   1   3   6   41.98    4.90
   1   3   6   50.75    5.28
  -1   3  -6   37.18    6.07
  -1   3  -6   44.48    5.52
  -2  -3  -6    1.07    0.23
   2  -3   6    2.73    1.30
  -2  -3  -6    0.91    0.66
   2   3   6    1.06    0.57
  -2   3  -6    1.08    0.91
  -2   3  -6    0.78    0.74
   3  -3   6    3.61    1.44
   3  -3   6    3.82    2.01
  -3   3  -6    3.76    1.59
  -3   3  -6    2.43    1.21
   4  -3   6    5.27    1.70
   4  -3   6    2.32    1.49
  -4   3  -6    2.85    1.64
  -4   3  -6    6.18    1.60
   5  -3   6   -0.41    0.56
  -4  -4   6    0.74    0.90
  -4  -4   6    0.77    0.33
  -4   4   6    0.59    0.82
   4   4  -6    1.46    0.51
  -3  -4   6    0.36    0.62
   3  -4  -6    1.50    1.24
  -3   4   6    0.51    0.74
   3   4  -6    0.53    0.69
   3   4  -6    0.23    0.23
  -2  -4   6    0.40    0.35
   2  -4  -6    1.54    1.18
  -2  -4   6    0.54    0.77
  -2   4   6    1.42    1.01
   2   4  -6    0.64    0.73
   2   4  -6    0.26    0.27
  -1  -4   6    1.40    0.89
   1  -4  -6    1.47    0.78
  -1  -4   6    1.72    0.63
   1   4  -6    1.38    0.78
   1   4  -6    3.46    0.70
  -1   4   6    1.90    0.89
   0  -4  -6   54.22    6.90
   0  -4   6   61.10    6.73
   0  -4  -6   56.29    6.76
   0  -4   6   64.87    7.36
   0   4  -6   63.26    6.72
   0   4   6   66.89    6.78
   1  -4   6   18.22    3.22
   1  -4   6   10.49    1.89
  -1  -4  -6    8.59    1.63
  -1   4  -6    7.91    1.92
   1   4   6   11.63    1.75
   1   4   6   10.70    1.34
  -1   4  -6   10.87    2.56
   2  -4   6    7.54    1.93
  -2  -4  -6    7.79    1.59
   2  -4   6    9.04    1.88
  -2   4  -6    9.55    1.92
   2   4   6   11.19    1.67
   2   4   6    7.47    1.06
  -2   4  -6    6.87    2.01
  -3  -4  -6    3.73    0.60
   3  -4   6    7.44    1.64
   3  -4   6    3.19    1.58
  -3  -4  -6    7.39    1.52
   3   4   6    4.98    1.21
   3   4   6    3.84    0.60
  -3   4  -6    7.41    1.78
  -3   4  -6    6.75    1.61
   4  -4   6    0.55    1.17
   4  -4   6    3.88    1.50
  -4   4  -6    2.24    1.11
  -3  -5   6    0.23    0.32
   3  -5  -6    1.07    1.34
  -3  -5   6    0.31    0.65
  -3   5   6    1.54    1.26
  -2  -5   6    1.46    0.55
   2  -5  -6    1.25    1.07
  -2  -5   6    3.12    1.38
   2   5  -6    1.52    0.99
  -2   5   6    1.59    1.03
   2   5  -6    0.98    0.49
  -1  -5   6    0.81    0.86
   1  -5  -6    2.06    0.66
  -1   5   6    0.90    0.48
   1   5  -6    0.89    0.75
   0  -5  -6    1.80    0.77
   0  -5   6    0.46    0.21
   0  -5   6    1.54    1.03
   0   5   6    0.96    0.56
   0   5   6    1.26    0.69
   0   5  -6    0.87    0.22
   0   5  -6    0.60    0.70
  -1  -5  -6   24.12    3.03
   1   5   6   17.76    2.81
   1   5   6   19.65    2.47
  -1   5  -6   24.41    4.21
  -1   5  -6   25.59    3.45
   2  -5   6    7.17    1.89
  -2  -5  -6    2.19    1.06
  -2   5  -6    3.12    1.38
   2   5   6    3.22    0.58
  -2   5  -6    0.92    0.98
   3  -5   6    0.38    0.72
   3  -5   6    0.69    1.10
  -3  -5  -6    2.69    1.11
   3   5   6    0.50    0.24
   3   5   6    1.35    0.83
  -3   5  -6   -0.13    0.29
   1  -6  -6    0.84    0.68
   1  -6  -6    1.63    0.68
  -1  -6   6    1.33    0.77
   0  -6   6    0.41    0.18
   0  -6  -6    0.19    0.17
   0  -6  -6    0.15    0.38
   0  -6   6    0.30    0.84
   0   6   6    0.37    0.54
  -1  -6  -6    2.64    0.51
   1  -6   6    2.83    1.17
   1  -6   6    4.90    2.20
  -1  -6  -6    2.97    1.06
  -1   6  -6    4.23    2.00
   1   6   6    2.19    0.89
   0   0  -7    0.30    0.33
   0   0  -7   -0.05    0.17
   0   0   7   -0.07    0.34
   0   0   7    0.19    0.20
   0   0  -7    0.05    0.35
   0   0   7    0.05    0.28
  -1   0  -7    3.84    0.95
   1   0   7    3.86    1.14
  -1   0  -7    4.64    0.73
  -2  -1   7   72.85    7.44
  -2  -1   7   62.52    7.89
   2   1  -7   66.31    7.42
  -1  -1   7  119.80   14.43
  -1  -1   7  127.36   14.78
   1   1  -7  140.03   14.46
   1   1  -7  145.38   14.85
   0  -1  -7   17.46    2.13
   0  -1   7   16.33    2.10
   0   1  -7   16.11    2.10
   0   1   7   17.19    1.86
   0   1   7   19.77    2.17
   0   1  -7   15.81    2.04
   1  -1   7  117.45   15.83
   1  -1   7  154.25   15.40
  -1  -1  -7  138.51   15.30
   1   1   7  143.64   15.32
  -1   1  -7  115.67   15.85
  -1   1  -7  149.07   15.17
   2  -1   7   20.32    2.89
  -2   1  -7   18.72    2.87
  -3   1  -7    7.44    1.64
  -3   1  -7    9.72    1.78
  -4  -2   7    0.49    0.91
  -3  -2   7    4.08    1.52
   3   2  -7    3.09    1.32
   3   2  -7    6.21    0.79
  -2  -2   7   42.51    5.19
  -2  -2   7   46.90    5.79
   2   2  -7   51.24    5.24
   2   2  -7   44.55    5.77
  -1  -2   7   35.30    3.99
   1   2  -7   31.58    3.96
  -1   2   7   36.15    4.01
   0  -2   7    7.45    1.05
   0   2  -7    8.37    1.07
   0   2   7    9.69    1.14
   0   2   7    6.12    0.96
  -1  -2  -7   18.82    2.11
  -1  -2  -7   16.08    2.13
  -1  -2  -7   17.75    2.14
   1  -2   7   22.72    2.64
   1  -2   7   14.64    2.93
  -1   2  -7   17.02    2.62
   1   2   7   16.13    2.12
   1   2   7   14.88    2.10
  -1   2  -7   22.93    3.41
   2  -2   7    2.21    1.14
   2  -2   7    0.49    0.68
  -2   2  -7    1.49    0.91
  -2   2  -7    2.10    1.10
   3  -2   7    4.07    1.41
   3  -2   7    4.95    1.91
  -3   2  -7    6.99    1.54
  -3   2  -7    3.15    1.48
   4  -2   7    2.36    1.34
   4  -2   7   -0.62    0.85
  -4   2  -7   -0.04    0.47
  -4   2  -7    0.02    0.72
  -5  -3   7   -0.23    0.68
   4   3  -7    8.64    1.16
  -3  -3   7    8.84    2.08
  -3  -3   7    9.92    1.32
   3   3  -7    6.72    1.88
   3   3  -7   11.12    1.36
  -2  -3   7    3.39    0.68
  -2  -3   7    3.02    1.24
   2   3  -7    3.57    0.69
  -2   3   7    5.03    1.28
   2   3  -7    4.44    1.28
   0  -3   7    7.33    1.38
   0  -3   7    5.91    0.86
   0  -3  -7    6.35    1.02
   0   3   7    5.79    0.95
   0   3   7    6.63    0.93
   0   3  -7    4.37    1.32
  -1  -3  -7   18.39    2.12
  -1  -3  -7   15.68    1.99
   1  -3   7   19.95    3.47
  -1   3  -7   21.82    3.63
   1   3   7   17.33    2.10
   2  -3   7    5.99    1.93
   2  -3   7    8.88    1.74
   2   3   7    3.86    1.20
  -2   3  -7    7.67    1.68
  -2   3  -7    5.43    1.54
   3  -3   7   16.60    2.82
   3  -3   7   12.70    2.98
  -3   3  -7   20.85    3.09
   4  -3   7    4.12    1.55
   4  -3   7    5.86    2.22
  -4   3  -7    1.27    1.32
  -4   3  -7    3.58    1.46
   5  -3   7    0.90    0.86
   5  -3   7    0.01    0.81
  -4  -4   7   -0.03    0.13
  -4  -4   7    0.21    0.87
  -4   4   7   -0.22    0.57
  -3  -4   7    0.72    0.39
   3  -4  -7    0.33    0.79
  -3  -4   7    0.47    0.78
   3   4  -7    0.03    0.57
   3   4  -7    0.24    0.25
  -3   4   7   -0.38    0.53
  -2  -4   7    1.41    0.62
  -2  -4   7    6.25    1.50
   2  -4  -7    2.41    1.32
   2   4  -7    3.10    1.27
  -2   4   7    5.37    1.68
   1  -4  -7    3.08    1.04
  -1  -4   7    1.16    1.01
  -1   4   7    3.77    1.02
   1   4  -7    2.32    0.62
   0  -4  -7   31.75    4.01
   0  -4  -7   35.67    4.22
   0  -4   7   36.93    4.56
   0  -4   7   32.11    3.97
   0   4  -7   38.26    4.61
   0   4   7   35.68    4.03
   0   4  -7   38.55    3.98
   0   4   7   39.95    4.25
   0   4   7   32.28    3.94
   1  -4   7    9.57    2.78
  -1  -4  -7   11.02    1.75
  -1   4  -7    7.36    1.83
   1   4   7   13.57    1.82
   1   4   7   11.56    1.45
   2  -4   7    2.87    1.43
   2  -4   7    2.07    1.14
  -2  -4  -7    2.37    0.42
   2   4   7    2.46    1.00
  -2   4  -7    3.02    1.49
  -2   4  -7    4.65    1.64
   2   4   7    1.72    0.38
   3  -4   7    8.90    1.89
   3  -4   7    6.65    1.93
  -3  -4  -7    6.72    1.47
  -3  -4  -7    7.07    0.88
  -3   4  -7    6.48    1.89
   3   4   7    4.19    1.34
  -3   4  -7    9.56    2.01
  -4  -4  -7    3.28    1.41
   4  -4   7    0.78    1.13
  -4   4  -7    5.75    1.56
   3  -5  -7    0.40    0.86
  -3  -5   7   -0.11    0.07
  -3  -5   7   -0.16    0.42
  -3   5   7    0.13    0.89
   2  -5  -7    0.93    0.85
  -2  -5   7    0.76    0.78
  -2  -5   7    0.24    0.31
   2   5  -7    1.00    0.50
  -2   5   7    1.57    1.09
   2   5  -7    0.05    0.47
  -1  -5   7    6.70    1.52
   1  -5  -7    7.23    1.13
   1   5  -7    5.66    0.79
  -1   5   7    8.42    1.17
  -1   5   7    4.43    1.22
   1   5  -7    6.08    1.44
   0  -5   7    1.49    0.97
   0  -5  -7    4.52    1.00
   0  -5  -7    5.36    0.99
   0  -5  -7    3.36    0.57
   0   5  -7    2.67    0.48
   0   5   7    4.41    0.60
   0   5   7    3.98    0.96
   0   5  -7    1.02    0.86
   1  -5   7    5.55    2.14
  -1  -5  -7    7.38    1.42
  -1  -5  -7    4.82    0.85
  -1   5  -7    5.74    2.26
   1   5   7    8.36    1.41
  -2  -5  -7    2.51    0.98
   2  -5   7    0.99    1.23
  -2  -5  -7    0.61    0.31
   2   5   7    1.27    0.44
  -2   5  -7    1.06    0.92
   2   5   7    1.49    0.76
  -2   5  -7    1.46    1.27
   2   5   7    2.24    0.44
   3  -5   7    0.05    0.74
  -3  -5  -7    4.25    1.42
   3  -5   7    0.22    0.59
  -3  -5  -7    1.40    0.34
  -3   5  -7    1.29    0.84
   3   5   7    0.95    0.78
   1  -6  -7    0.25    0.52
   1  -6  -7    0.29    0.38
  -1  -6   7    0.12    0.27
  -1  -6   7   -0.04    0.48
  -1   6   7    0.08    0.40
   0  -6   7    2.94    0.46
   0  -6   7    5.49    1.30
   0  -6  -7    1.90    0.44
   0   6   7    4.73    1.10
  -1  -6  -7    0.63    0.30
   1  -6   7    0.98    1.34
   1  -6   7    0.88    0.78
  -1  -6  -7    0.03    0.49
   1   6   7   -0.12    0.36
  -1   6  -7   -0.23    0.40
  -2   0   8   27.20    5.58
   2   0  -8   30.25    5.89
   1   0  -8   16.62    1.64
   1   0  -8   14.24    1.97
  -1   0   8   14.35    1.98
  -1   0   8   12.16    1.62
   0   0  -8  186.23   22.12
   0   0  -8  213.43   22.08
   0   0  -8  190.37   22.25
   0   0   8  225.35   22.15
   1   0   8  216.27   26.31
   1   0   8  242.39   25.88
  -1   0  -8  250.47   26.44
  -2   0  -8   62.97    7.31
  -2   0  -8   64.61    7.63
   3   0   8    2.11    1.14
  -3   0  -8    4.92    1.21
  -3  -1   8   -0.05    0.59
  -2  -1   8    6.44    1.33
  -2  -1   8    5.27    0.74
   2   1  -8    5.70    0.75
   2   1  -8    6.03    1.29
  -1  -1   8   31.73    3.89
   1   1  -8   29.28    3.45
   1   1  -8   30.37    3.88
   0  -1   8  168.00   17.57
   0  -1  -8  163.35   17.37
   0   1  -8  169.50   17.58
   0   1   8  146.22   17.37
  -1  -1  -8   16.56    2.14
   1  -1   8   14.95    2.70
  -1  -1  -8   12.80    1.73
   1   1   8   11.21    1.70
  -1   1  -8   16.14    1.81
  -2  -1  -8   53.80    6.44
   2  -1   8   51.85    6.77
  -2   1  -8   56.10    6.72
   3  -1   8    5.53    1.68
   3  -1   8    9.31    1.86
  -3   1  -8    7.58    1.62
   4  -1   8    5.47    1.55
  -4  -2   8   13.77    2.63
   4   2  -8   14.13    2.52
  -3  -2   8   13.92    2.64
  -3  -2   8   17.31    2.03
   3   2  -8   17.78    2.03
   3   2  -8   17.16    2.77
  -2  -2   8   32.20    4.48
  -2  -2   8   33.49    3.83
   2   2  -8   34.91    3.84
   2   2  -8   31.29    4.38
  -1  -2   8   13.45    1.97
  -1  -2   8   11.38    1.47
   1   2  -8    9.15    1.43
   1   2  -8   10.31    1.80
   0  -2   8   43.35    4.87
   0  -2   8   36.51    5.11
   0   2   8   49.59    4.92
   0   2  -8   46.39    4.88
   0   2   8   38.23    4.70
   2  -2   8    3.23    1.32
   2  -2   8    0.73    0.75
  -2   2  -8   -0.12    0.75
  -2   2  -8    3.48    1.30
   3  -2   8   11.79    2.41
  -3   2  -8   14.21    2.50
   4  -2   8    4.09    1.58
   4  -2   8    2.27    1.14
  -4   2  -8    1.91    1.06
  -4   2  -8    2.27    1.38
  -5   2  -8    1.85    1.06
  -5  -3   8    0.83    1.01
  -4  -3   8    2.71    0.51
  -4  -3   8    1.81    1.23
   4   3  -8    2.73    0.50
   4   3  -8    1.52    1.17
  -3  -3   8   11.55    2.34
  -3  -3   8   12.24    1.64
   3   3  -8   12.99    1.67
   3   3  -8   14.31    2.49
   2  -3  -8    7.18    1.38
  -2  -3   8    5.06    1.46
   2   3  -8    8.30    1.83
   2   3  -8    5.86    0.98
  -2   3   8    5.82    1.34
  -1  -3   8    0.97    0.72
  -1  -3   8    0.39    0.32
   1  -3  -8    1.44    0.86
   1   3  -8    0.98    0.69
  -1   3   8    2.85    0.99
   1   3  -8    0.82    0.40
   0  -3  -8   71.14    8.19
   0  -3   8   72.88    8.58
   0  -3  -8   73.49    8.22
   0   3   8   77.12    8.19
  -1  -3  -8   31.19    3.86
   1  -3   8   32.97    4.04
   1  -3   8   41.59    5.56
  -1  -3  -8   37.62    4.18
   1   3   8   40.11    4.20
  -1   3  -8   30.86    5.26
  -2  -3  -8   30.92    4.28
  -2   3  -8   35.56    4.74
   2   3   8   39.87    4.40
   3  -3   8   16.24    3.37
   3  -3   8   18.30    3.17
  -3   3  -8   24.97    3.86
  -3   3  -8   19.82    3.25
   4  -3   8    3.03    1.63
  -4   3  -8    3.42    1.38
  -4   3  -8    2.56    1.66
   5  -3   8    3.31    1.51
   5  -3   8    3.66    1.71
  -4  -4   8    1.23    0.46
  -4  -4   8    2.19    1.19
  -3  -4   8    5.62    1.58
  -3  -4   8    4.05    0.74
   3  -4  -8    4.39    1.27
  -3   4   8    2.57    1.22
   3   4  -8    4.59    1.64
   3   4  -8    3.15    0.72
  -2  -4   8    2.29    0.58
  -2  -4   8    1.56    1.04
   2  -4  -8    3.37    1.24
   2   4  -8    0.42    0.72
  -2   4   8    1.87    1.24
   1  -4  -8    0.17    0.61
  -1  -4   8    0.25    0.61
  -1  -4   8    0.30    0.41
   1   4  -8    0.97    0.49
   1   4  -8    0.11    0.47
   1   4  -8    0.13    0.16
  -1   4   8   -0.08    0.49
   0  -4   8    3.65    0.63
   0  -4   8    6.68    1.40
   0   4   8    4.27    0.71
   0   4  -8    3.02    0.57
   1  -4   8    6.79    1.82
  -1  -4  -8   10.49    1.40
   1   4   8   10.93    1.69
  -1   4  -8   10.54    1.95
  -1   4  -8   16.83    3.24
   2  -4   8    2.58    1.17
  -2  -4  -8    0.24    0.58
   2  -4   8    1.08    1.35
  -2  -4  -8    0.20    0.17
  -2   4  -8    4.66    1.61
   2   4   8    0.48    0.34
   2   4   8    2.01    0.86
  -2   4  -8    0.73    0.97
   2   4   8    0.38    0.19
   3  -4   8    6.57    2.25
   3  -4   8    6.51    2.08
  -3  -4  -8   11.44    1.21
  -3  -4  -8    8.92    1.82
   3   4   8    8.60    1.74
  -3   4  -8   10.05    2.26
   4  -4   8    2.10    1.17
   4  -4   8    0.75    1.23
  -4   4  -8    0.28    0.62
  -3  -5   8    0.00    0.17
   3  -5  -8    0.22    1.10
  -3  -5   8    0.46    0.73
  -3   5   8    0.43    0.77
   2  -5  -8    4.25    1.62
  -2  -5   8    4.29    0.93
  -2  -5   8    5.33    1.46
   2   5  -8    1.45    1.32
   2   5  -8    4.56    0.91
  -1  -5   8   -0.18    0.57
  -1  -5   8    0.45    0.39
   1  -5  -8    2.81    0.95
   1   5  -8   -0.03    0.47
   1   5  -8    0.32    0.17
   0  -5  -8    1.38    0.41
   0  -5   8    2.58    0.44
   0  -5  -8    2.43    0.62
   0   5   8    2.29    0.52
   0   5  -8    1.99    0.39
   0   5   8    2.09    0.44
   0   5  -8    5.23    1.27
   1  -5   8    3.17    1.27
   1  -5   8    8.41    2.24
  -1  -5  -8    3.36    1.00
  -1   5  -8    3.37    1.83
  -1   5  -8    5.04    1.43
   1   5   8    3.00    0.61
  -2  -5  -8    0.33    0.25
  -2  -5  -8    1.37    0.74
  -2  -5  -8    0.20    0.22
   2  -5   8    4.49    1.49
   2  -5   8    0.86    1.07
   2   5   8    0.41    0.22
   2   5   8    0.23    0.48
   2   5   8    0.82    0.36
  -2   5  -8    2.65    1.48
  -3  -5  -8    9.99    1.87
   3  -5   8    7.00    1.88
  -3  -5  -8    6.51    1.04
   3  -5   8    9.25    2.19
  -3   5  -8    7.56    2.12
   3   5   8    7.21    1.71
   3   5   8    9.60    1.08
   0  -6  -8    1.98    0.42
   0  -6   8    1.50    0.94
   0  -6  -8    1.62    0.72
   0   6   8    2.18    0.84
  -2   0   9    0.44    1.87
   2   0  -9   -0.31    1.97
  -2   0   9    1.94    2.91
   2   0  -9   -0.33    2.56
   1   0  -9    0.66    0.61
  -1   0   9    3.01    0.88
  -1   0   9    1.22    0.25
   0   0   9   -0.13    0.28
   0   0  -9    0.42    0.44
   0   0   9    0.34    0.46
   0   0  -9    0.23    0.21
   0   0   9    0.54    0.25
   0   0  -9    0.10    0.32
  -1   0  -9    0.91    0.96
  -1   0  -9    0.09    0.50
   1   0   9    0.91    0.95
   1   0   9    0.29    0.27
  -1   0  -9    0.51    0.31
   2   0   9    0.64    0.63
  -2   0  -9    0.97    0.64
   2   0   9    0.09    0.46
  -2   0  -9    1.07    0.82
  -3   0  -9    6.55    1.50
  -3  -1   9    6.67    1.61
   3   1  -9    7.11    1.69
  -2  -1   9   30.40    4.20
   2   1  -9   33.21    3.63
  -1  -1   9   18.22    2.09
   1   1  -9   15.70    2.40
   0  -1   9    9.18    1.29
   0  -1  -9    5.44    1.01
   0  -1  -9    7.00    0.77
   0  -1  -9    5.14    0.82
   0   1   9    6.53    0.77
   0   1   9    6.70    0.83
   0   1  -9    8.72    1.23
   0   1  -9    4.88    0.97
   0   1   9    7.58    1.08
  -1  -1  -9   37.20    4.30
   1  -1   9   33.28    4.28
   1   1   9   37.28    4.73
  -1   1  -9   41.43    4.34
   1   1   9   37.47    4.29
   2  -1   9    5.07    1.68
   2   1   9    3.48    1.06
  -2   1  -9    2.14    1.18
  -2   1  -9    4.06    1.38
   3  -1   9   62.36    7.33
   3  -1   9   50.64    7.03
  -3   1  -9   62.21    7.34
   4  -1   9    9.90    2.18
  -4   1  -9    9.08    1.98
  -4  -2   9    0.95    1.03
   4   2  -9    2.18    1.16
  -3  -2   9   48.64    5.70
  -3  -2   9   40.01    4.71
   3   2  -9   37.18    5.40
   3   2  -9   43.55    4.72
  -2  -2   9   10.85    1.52
  -2  -2   9   13.94    2.36
   2   2  -9   14.60    2.38
   2   2  -9   11.95    1.55
  -1  -2   9    6.45    1.36
  -1  -2   9    4.31    0.84
   1   2  -9    8.22    1.44
   1   2  -9    4.83    0.86
   0  -2   9   79.03    8.94
   0  -2   9   79.06    9.14
   0  -2  -9   86.53    8.98
   0   2  -9   76.06    8.92
   1  -2   9    6.83    2.29
   1  -2   9    9.40    1.55
  -1  -2  -9    8.29    1.13
  -1  -2  -9    6.66    1.19
  -1   2  -9    9.64    1.19
   1   2   9    6.29    1.08
  -1   2  -9    9.46    1.59
  -1   2  -9    5.74    2.16
   1   2   9    7.05    1.25
   2  -2   9  108.64   11.74
   2  -2   9   83.15   11.19
  -2   2  -9  104.69   11.39
  -2   2  -9   93.32   11.62
   3  -2   9   19.44    3.24
  -3   2  -9   15.47    2.98
   4  -2   9    2.05    1.15
   4  -2   9    0.39    0.89
  -4   2  -9    0.75    0.86
  -4   2  -9    1.04    1.02
   5  -2   9    5.09    1.84
   5  -2   9    8.97    1.89
  -5  -3   9    1.15    1.11
  -4  -3   9    6.74    1.80
  -4  -3   9    7.61    1.10
   4   3  -9    6.88    1.83
   4   3  -9    8.99    1.12
  -3  -3   9    2.82    1.22
  -3  -3   9    1.98    0.48
   3   3  -9    1.93    0.49
   3   3  -9    1.21    1.03
  -2  -3   9   -0.17    0.12
  -2  -3   9    0.06    0.64
   2   3  -9    0.00    0.18
   2   3  -9   -0.12    0.54
  -1  -3   9    4.47    1.44
  -1  -3   9    2.08    0.66
   1   3  -9    1.97    0.40
   1   3  -9    3.70    1.02
   1   3  -9    1.43    0.57
  -1   3   9    1.92    0.87
   0  -3   9    1.75    0.48
   0  -3  -9    1.93    0.46
   0  -3   9    2.53    1.07
   0   3   9    2.22    0.53
   0   3  -9    2.84    1.05
   0   3  -9    1.74    0.44
  -1  -3  -9    0.27    0.16
  -1  -3  -9    0.67    0.32
  -1  -3  -9    0.68    0.47
   1  -3   9    0.98    1.10
   1  -3   9    0.05    0.65
  -1   3  -9    0.31    0.84
  -1   3  -9    0.72    0.73
   1   3   9    0.57    0.33
   1   3   9    0.45    0.30
  -1   3  -9    0.79    0.35
   1   3   9    0.48    0.16
   1   3   9    1.54    0.59
  -2  -3  -9   11.43    1.78
   2  -3   9   10.71    2.13
   2  -3   9   13.81    2.64
  -2   3  -9   10.28    2.42
  -2   3  -9   10.62    2.13
   2   3   9   10.75    1.57
   3  -3   9    9.18    1.99
   3  -3   9    4.87    1.93
  -3   3  -9    9.12    1.97
  -3   3  -9    7.13    2.03
   4  -3   9   -0.18    0.92
   4  -3   9    0.70    0.77
  -4   3  -9    0.50    0.97
  -4   3  -9    0.11    0.47
   5  -3   9    0.32    1.23
   5  -3   9    0.55    0.70
  -4  -4   9    1.81    1.29
  -4  -4   9    0.91    0.40
  -3  -4   9    3.86    1.51
   3   4  -9    2.72    1.35
   3   4  -9    3.99    0.74
  -3   4   9    2.43    1.17
  -2  -4   9    0.23    0.64
  -2  -4   9   -0.02    0.25
   2  -4  -9    2.40    1.23
  -2   4   9    0.06    0.83
   2   4  -9    0.46    0.66
   2   4  -9    0.26    0.27
  -1  -4   9    3.92    1.29
   1  -4  -9    3.52    1.20
  -1  -4   9    2.72    0.47
  -1  -4   9    2.50    0.81
   1   4  -9    2.38    1.08
   1   4  -9    2.96    0.73
   1   4  -9    2.31    0.46
   0  -4  -9    2.28    0.68
   0  -4  -9    0.92    0.38
   0  -4   9    1.50    0.39
   0   4   9    0.93    0.39
   0   4  -9    3.77    1.33
   0   4  -9    1.28    0.43
   1  -4   9   11.33    2.11
  -1  -4  -9   10.74    1.57
  -1  -4  -9   11.87    1.80
   1  -4   9   10.87    3.45
  -1   4  -9   14.63    2.28
  -1   4  -9   15.77    3.35
   1   4   9   10.72    1.77
   2  -4   9    1.80    1.40
  -2  -4  -9    5.93    1.20
   2  -4   9    5.45    1.49
  -2  -4  -9    3.77    0.78
  -2  -4  -9    3.86    0.61
   2   4   9    4.30    0.60
   2   4   9    6.35    0.90
   2   4   9    4.40    1.13
  -2   4  -9    4.82    1.69
  -2   4  -9   10.52    2.42
   3  -4   9   -0.29    0.26
  -3  -4  -9   -0.04    0.44
   3  -4   9    0.13    0.80
  -3   4  -9    0.62    0.82
  -3   4  -9   -0.01    0.44
   4  -4   9    0.77    0.95
   4  -4   9    0.07    0.84
  -3  -5   9    0.23    0.70
   3  -5  -9   -0.41    0.59
  -3   5   9    0.03    0.85
  -2  -5   9    5.81    1.97
  -2   5   9    2.84    1.35
  -1  -5   9    2.02    0.80
  -1  -5   9    3.85    1.29
   1  -5  -9    4.60    1.14
   1   5  -9    2.74    1.21
   1   5  -9    2.60    0.48
   1   5  -9    1.66    0.65
  -1   5   9    2.66    1.00
   0  -5   9    4.89    1.55
   0  -5  -9    3.88    0.91
   0  -5  -9    3.25    0.64
   0  -5   9    2.97    0.58
   0   5   9    4.55    0.91
   0   5   9    2.56    0.58
   0   5  -9    5.88    1.33
  -1  -5  -9    0.33    0.26
  -1  -5  -9    0.38    0.50
   1  -5   9   -0.16    0.85
   1  -5   9    0.72    0.73
   1   5   9    0.29    0.44
   1   5   9    0.34    0.24
  -1   5  -9    0.61    0.73
  -1   5  -9    0.72    1.19
  -2  -5  -9   -0.01    0.38
   2  -5   9    0.14    0.72
  -2  -5  -9    0.85    0.30
   2  -5   9    0.41    0.99
  -2  -5  -9    1.29    0.48
   2   5   9    1.00    0.38
  -2   5  -9    2.19    1.39
   2   5   9    0.92    0.72
  -3  -5  -9    0.41    0.20
  -3  -5  -9    1.04    0.82
   3  -5   9   -0.17    0.59
   3   5   9    0.65    0.24
   3   5   9    2.76    1.05
  -3   5  -9    0.62    0.82
  -2   0  10    6.18    1.41
  -1   0  10  105.30   12.39
   1   0 -10  125.49   12.76
   0   0 -10    3.28    0.76
   0   0  10    4.33    0.84
   0   0 -10    4.35    0.82
   0   0 -10    5.07    0.66
   0   0  10    2.89    0.79
  -1   0 -10   53.68    6.57
   1   0  10   59.00    6.59
  -1   0 -10   69.03    7.69
   3   0  10    5.52    1.42
  -3   0 -10    2.37    1.04
   4   0  10   97.47   11.68
  -3  -1  10    0.17    0.63
   3   1 -10    0.26    0.59
  -2  -1  10  123.90   14.71
  -2  -1  10  132.92   14.20
   2   1 -10  132.74   14.20
  -1  -1  10    0.94    0.35
   1   1 -10    1.58    0.37
   1   1 -10    2.73    0.93
   0  -1 -10    3.14    0.44
   0  -1 -10    3.63    0.56
   0  -1  10    3.58    1.02
   0  -1  10    3.24    0.65
   0  -1 -10    2.54    0.66
   0   1 -10    2.25    0.61
   0   1  10    4.16    0.46
   0   1 -10    4.29    1.00
   0   1  10    3.34    0.54
   0   1 -10    3.18    0.65
   0   1  10    2.00    0.72
   1  -1  10   30.51    4.33
   1  -1  10   24.16    3.33
  -1  -1 -10   21.87    3.60
  -1  -1 -10   24.08    3.13
  -1   1 -10   36.58    4.62
   1   1  10   25.52    3.14
  -1   1 -10   30.94    3.21
  -1   1 -10   31.05    3.52
   1   1  10   23.67    3.07
   2  -1  10   34.49    4.38
   2  -1  10   29.63    4.34
  -2   1 -10   28.08    4.16
  -2   1 -10   32.96    4.49
  -3  -1 -10   30.91    3.78
   3  -1  10   27.04    3.97
  -3   1 -10   27.96    3.95
  -3   1 -10   20.33    3.60
   4  -1  10    0.99    0.89
  -4   1 -10    0.20    0.67
  -4   1 -10    4.09    1.44
  -4  -2  10    2.23    1.25
   4   2 -10    5.66    1.54
  -3  -2  10   28.86    4.46
  -3  -2  10   34.78    3.85
   3   2 -10   37.46    4.71
   3   2 -10   33.04    3.83
  -2  -2  10   21.76    2.53
  -2  -2  10   17.57    3.01
   2   2 -10   21.84    2.53
  -1  -2  10   51.10    6.25
  -1  -2  10   49.51    5.85
   1   2 -10   45.09    5.71
   1   2 -10   55.77    5.89
   1   2 -10   60.16    6.38
   0  -2  10   71.73    7.70
   0  -2 -10   62.88    7.67
   0   2 -10   69.51    7.68
  -1  -2 -10   40.91    5.33
   1  -2  10   38.31    5.59
   1  -2  10   49.65    5.38
   1  -2  10   51.87    6.78
  -1  -2 -10   46.83    5.56
  -1   2 -10   53.12    5.40
  -1   2 -10   52.75    6.88
  -1   2 -10   51.09    5.76
   1   2  10   43.97    5.56
   2  -2  10    0.46    0.73
  -2  -2 -10    3.13    0.84
   2  -2  10    0.73    0.87
  -2   2 -10    0.34    0.79
  -2   2 -10   -0.31    0.87
   2   2  10    1.25    0.53
   2   2  10    1.40    0.64
   3  -2  10    0.20    1.06
   3  -2  10    0.88    0.86
  -3   2 -10    1.88    1.51
  -3   2 -10    1.13    1.07
   4  -2  10   20.69    3.62
   4  -2  10   25.51    3.70
  -4   2 -10   19.22    3.48
   5  -2  10    1.99    1.16
   5  -2  10    1.15    1.31
  -5  -3  10    0.80    0.94
  -4  -3  10    1.73    0.42
  -4  -3  10    0.59    0.90
   4   3 -10    1.77    0.42
   4   3 -10    1.92    1.17
  -3  -3  10    5.75    0.95
  -3  -3  10    6.04    1.65
   3   3 -10    9.07    2.03
  -2  -3  10    2.50    1.15
  -2  -3  10    2.88    0.64
   2   3 -10    3.18    1.26
   2   3 -10    3.58    0.72
  -1  -3  10   23.71    2.41
  -1  -3  10   18.48    2.53
   1   3 -10   23.71    2.42
   1   3 -10   15.14    2.78
  -1   3  10   17.65    2.69
   1   3 -10   17.17    2.51
   0  -3 -10   12.64    1.57
   0  -3 -10   10.10    1.44
   0  -3  10   10.63    1.50
   0  -3  10   12.55    1.97
   0   3 -10   12.21    1.51
   0   3  10   10.59    1.51
   0   3 -10    8.75    1.79
   1  -3  10    0.21    0.94
  -1  -3 -10    2.26    0.60
   1  -3  10    2.85    1.07
   1   3  10    0.53    0.38
  -1   3 -10    2.42    0.96
  -1   3 -10    0.70    0.36
  -1   3 -10    0.84    1.21
   1   3  10    1.45    0.22
  -2  -3 -10   15.17    2.37
   2  -3  10   20.66    3.50
   2  -3  10   22.08    2.98
  -2   3 -10   20.09    3.57
  -2   3 -10   13.79    2.68
   3  -3  10    0.47    1.08
   3  -3  10    2.61    1.31
  -3   3 -10    2.91    1.36
  -3   3 -10    2.44    1.32
   4  -3  10    6.00    2.35
  -4   3 -10    9.04    2.06
  -4   3 -10    4.77    2.08
  -4  -4  10    8.62    1.94
  -4  -4  10    4.12    0.80
  -3  -4  10    2.74    1.33
   3   4 -10    4.16    1.63
  -3   4  10    0.50    0.75
   3   4 -10    2.13    0.53
  -2  -4  10    0.44    0.69
   2   4 -10   -0.04    0.15
   2   4 -10    0.13    0.62
  -2   4  10    0.82    0.89
  -1  -4  10    3.87    1.32
   1  -4 -10    4.40    1.19
  -1  -4  10    1.32    0.64
   1   4 -10    4.42    0.85
   1   4 -10    1.98    1.07
   1   4 -10    2.64    0.50
  -1   4  10    1.94    0.92
   0  -4  10    3.43    1.17
   0   4  10    1.48    0.59
   0   4 -10    2.68    1.02
   1  -4  10   62.00    6.66
  -1  -4 -10   62.19    6.79
   1  -4  10   58.55    8.64
  -1  -4 -10   55.31    6.66
  -1   4 -10   56.51    8.45
   1   4  10   55.16    6.74
   2  -4  10   14.14    3.57
  -2  -4 -10   24.56    2.94
   2  -4  10   19.76    3.36
   2   4  10   21.19    2.85
   2   4  10   18.33    2.57
  -2   4 -10   26.72    4.55
   2   4  10   21.23    2.34
   3  -4  10    0.90    0.98
   3  -4  10    0.31    0.75
  -3   4 -10    0.82    0.88
  -3   4 -10    1.16    0.99
   3   4  10    1.67    0.88
   4  -4  10    0.25    0.77
   4  -4  10    0.62    0.72
  -3  -5  10    0.71    0.74
   3  -5 -10    1.01    1.06
   2  -5 -10    1.45    1.13
  -2  -5  10    1.69    1.10
  -2   5  10    1.41    0.99
  -1  -5  10    5.06    1.35
   1  -5 -10    5.54    1.18
  -1  -5  10    4.94    0.69
   1   5 -10    3.21    0.65
  -1   5  10    4.05    1.12
   0  -5  10    5.58    1.38
   0  -5 -10    1.95    0.52
   0  -5  10    2.54    0.53
   0  -5 -10    2.31    0.81
   0   5  10    2.87    0.78
   0   5 -10    2.66    0.52
   0   5  10    3.46    0.62
   0   5 -10    4.45    1.48
  -1  -5 -10    1.96    0.47
   1  -5  10    0.81    0.95
   1  -5  10    3.77    1.95
  -1  -5 -10    1.45    0.67
  -1   5 -10    0.88    1.37
   1   5  10    1.16    0.64
   1   5  10    0.97    0.43
   2  -5  10    0.43    0.66
   2  -5  10   -0.05    0.48
  -2  -5 -10    0.24    0.25
  -2  -5 -10    0.03    0.38
  -2  -5 -10    0.23    0.19
   2   5  10    1.54    0.48
  -2   5 -10   -0.26    0.42
   2   5  10    0.10    0.45
   2   5  10    0.18    0.16
  -2   0  11    0.03    0.46
   2   0 -11   -0.07    0.59
  -1   0  11    0.68    0.64
   1   0 -11    0.67    0.57
  -1   0  11    0.89    0.28
   0   0 -11    0.36    0.44
   0   0 -11   -0.02    0.17
   0   0  11    0.17    0.41
   0   0 -11    0.46    0.44
   0   0  11   -0.11    0.18
   0   0  11   -0.26    0.43
   1   0  11    0.08    0.71
   1   0  11    1.02    0.44
  -1   0 -11    1.38    0.47
  -1   0 -11    2.30    1.23
  -2   0 -11    0.91    0.91
   2   0  11    0.17    0.62
  -2   0 -11    0.23    0.47
   2   0  11    0.33    0.59
   2   0  11    0.74    0.45
   4   0  11    1.89    1.18
  -4   0 -11    0.27    0.64
  -3  -1  11    3.22    1.31
   3   1 -11    5.61    1.71
  -2  -1  11   16.98    1.98
  -2  -1  11   15.09    2.46
   2   1 -11   16.66    2.63
  -1  -1  11    4.42    0.71
  -1  -1  11    2.96    0.91
   1   1 -11    4.76    1.08
   1   1 -11    5.16    0.76
   0  -1  11   28.15    3.42
   0  -1 -11   29.53    3.15
   0  -1 -11   29.02    3.07
   0  -1 -11   31.63    3.47
   0   1  11   25.69    3.11
   0   1 -11   24.83    3.21
   0   1  11   24.05    3.34
  -1  -1 -11    2.21    0.54
   1  -1  11    1.85    0.54
   1  -1  11    2.49    1.42
  -1  -1 -11    2.00    1.13
  -1   1 -11    2.63    1.38
  -1   1 -11    2.75    0.59
  -1   1 -11    3.14    0.87
   1   1  11    2.73    0.78
   1   1  11    2.13    1.11
   1   1  11    2.22    0.54
  -2  -1 -11    2.58    0.66
  -2  -1 -11    3.83    1.15
   2  -1  11    3.28    1.26
  -2   1 -11    1.00    0.91
   2   1  11    3.35    1.08
   2   1  11    2.51    0.69
  -2   1 -11    3.89    1.25
  -3  -1 -11    0.52    0.65
   3  -1  11    0.58    0.70
   3  -1  11    1.70    1.33
  -3   1 -11    0.09    0.77
   3   1  11    1.98    0.92
  -3   1 -11    0.51    0.75
   4  -1  11    1.06    0.88
   4  -1  11    0.45    0.72
  -4   1 -11    2.70    1.15
  -4   1 -11    1.11    0.89
   5  -1  11    0.65    0.79
  -5  -2  11    0.10    0.73
  -4  -2  11    4.23    1.72
  -4  -2  11    7.70    1.01
   4   2 -11    7.60    1.81
  -3  -2  11   11.84    1.79
  -3  -2  11   19.22    2.81
   3   2 -11   15.55    2.76
   3   2 -11   16.95    1.85
  -2  -2  11    0.73    0.32
  -2  -2  11   -0.01    0.60
   2   2 -11    1.36    0.88
   2   2 -11    0.78    0.34
  -1  -2  11    0.59    0.37
  -1  -2  11    1.52    0.37
  -1  -2  11    1.16    0.78
   1   2 -11    1.02    0.48
   1   2 -11    1.16    0.39
   1   2 -11    1.39    0.71
   0  -2  11   16.09    2.18
   0  -2 -11   11.68    1.76
   0   2  11   12.57    1.80
   1  -2  11   13.24    2.98
   1  -2  11   14.68    1.74
  -1  -2 -11   13.76    2.07
   1  -2  11    9.68    1.95
  -1   2 -11   10.48    1.63
   1   2  11   12.76    1.71
  -1   2 -11   17.29    3.25
  -1   2 -11   14.33    2.12
   2  -2  11    4.81    1.30
  -2  -2 -11    2.83    0.65
  -2  -2 -11    4.22    0.98
   2  -2  11    2.81    1.56
  -2   2 -11    2.50    1.33
  -2   2 -11    0.99    0.89
   3  -2  11    9.85    2.67
   3  -2  11    8.96    2.02
  -3   2 -11   10.56    2.20
  -3   2 -11    5.38    2.02
   4  -2  11    3.97    1.80
   4  -2  11    7.46    1.80
  -4   2 -11    2.83    1.48
  -4   2 -11    6.40    1.65
   5  -2  11    0.80    0.99
   5  -2  11    1.50    1.06
  -4  -3  11    0.20    0.73
  -4  -3  11    1.37    0.44
   4   3 -11    1.46    1.23
  -3  -3  11    6.37    1.11
  -3  -3  11    8.66    1.85
   3   3 -11    8.19    1.87
   3   3 -11    7.76    1.14
  -2  -3  11    0.21    0.32
  -2  -3  11   -0.37    0.42
   2   3 -11    0.14    0.24
   2   3 -11    0.07    0.79
  -1  -3  11    2.12    0.68
  -1  -3  11    4.01    1.31
  -1  -3  11    1.68    0.45
   1   3 -11    3.10    0.54
   1   3 -11    2.31    0.70
  -1   3  11    1.19    0.69
   1   3 -11    1.77    0.94
   0  -3  11   10.87    1.52
   0  -3 -11    9.39    1.38
   0  -3 -11    8.93    1.47
   0  -3  11   10.52    1.91
   0   3 -11   13.16    1.56
   0   3  11   12.71    1.60
   0   3 -11    9.71    1.80
   0   3  11   11.18    1.39
   1  -3  11    6.74    2.45
  -1  -3 -11    3.95    0.78
   1  -3  11    2.80    1.12
  -1  -3 -11    3.50    0.73
  -1   3 -11    6.30    1.53
  -1   3 -11    3.34    0.68
   1   3  11    3.70    0.73
  -1   3 -11    4.44    2.09
   1   3  11    2.55    0.72
   2  -3  11   15.38    3.72
   2  -3  11   19.31    3.29
   2   3  11   26.68    2.91
  -2   3 -11   26.36    4.38
   3  -3  11    8.63    2.42
   3  -3  11   13.74    2.57
  -3   3 -11    8.20    2.20
  -3   3 -11   13.00    2.44
   4  -3  11    0.61    1.05
   4  -3  11    0.50    0.82
  -4   3 -11    0.23    0.73
  -4  -4  11    6.64    1.01
  -4  -4  11    3.20    1.50
  -3  -4  11   12.23    2.48
  -2  -4  11   -0.09    0.14
  -2  -4  11   -0.12    0.74
   2  -4 -11    0.69    0.81
   2   4 -11   -0.12    0.15
  -2   4  11    1.51    0.88
   2   4 -11   -0.06    0.42
  -1  -4  11   19.80    3.11
   1  -4 -11   19.33    2.97
  -1  -4  11   23.09    2.56
   1   4 -11   23.74    2.82
  -1   4  11   25.83    3.04
   1   4 -11   19.20    2.54
   1   4 -11   16.58    3.03
   0  -4  11   10.22    1.27
   0  -4 -11    7.66    1.22
   0   4  11    7.26    1.21
   0   4 -11    6.74    1.62
   1  -4  11    1.04    1.44
  -1  -4 -11    0.12    0.29
   1  -4  11    0.36    0.32
  -1  -4 -11    0.03    0.15
  -1  -4 -11   -0.14    0.45
   1  -4  11    1.14    0.96
  -1   4 -11    0.13    0.97
   1   4  11    0.23    0.25
   1   4  11    0.01    0.15
   1   4  11    0.24    0.21
  -1   4 -11    3.12    1.91
  -1   4 -11    0.21    0.26
  -2  -4 -11    1.77    0.78
  -2  -4 -11    0.84    0.21
  -2  -4 -11    1.37    0.49
   2  -4  11    0.97    1.22
   2   4  11    0.58    0.37
  -2   4 -11    4.55    1.55
   2   4  11    1.22    0.22
   2   4  11    1.11    0.65
  -2   4 -11    0.42    1.06
   3  -4  11    2.62    1.27
   3  -4  11    3.79    1.56
  -3   4 -11    2.36    1.40
  -2  -5  11    0.92    0.50
   2  -5 -11    0.77    0.99
  -2  -5  11    2.55    1.24
  -2   5  11    0.28    0.79
  -1  -5  11   -0.17    0.47
  -1  -5  11    0.14    0.19
   1  -5 -11    0.81    0.66
  -1  -5  11   -0.04    0.19
   1   5 -11    0.44    0.24
  -1   5  11    0.28    0.52
   0  -5 -11    4.33    0.88
   0  -5 -11    6.91    1.17
   0  -5  11    6.24    0.93
   0   5 -11    5.55    0.88
   0   5  11    7.54    1.04
   0   5  11    4.66    1.03
  -1  -5 -11    0.74    0.55
   1  -5  11    1.06    0.89
   1  -5  11   -0.57    0.45
  -1  -5 -11    0.22    0.25
   1   5  11    0.52    0.45
   1   5  11    0.46    0.33
  -1   5 -11    0.47    0.96
  -1   5 -11    0.60    0.33
  -2  -5 -11    0.36    0.48
  -2  -5 -11    1.37    0.48
   2  -5  11    0.08    0.54
  -2  -5 -11    0.02    0.11
   2  -5  11   -0.02    0.58
   2   5  11    0.51    0.52
  -2   5 -11   -0.12    0.65
   2   5  11    1.20    0.43
   2   5  11    0.01    0.10
  -2   0  12   10.91    1.21
   2   0 -12    7.03    1.58
  -2   0  12   10.02    1.80
  -1   0  12   26.68    2.93
   1   0 -12   21.81    3.08
  -1   0  12   22.95    2.77
  -1   0  12   23.52    3.14
   1   0 -12   26.30    2.91
   0   0 -12   76.65    8.09
   0   0 -12   70.69    7.75
   0   0 -12   64.72    7.83
   0   0  12   69.85    7.84
   1   0  12   31.26    4.16
  -1   0 -12   25.12    3.06
  -1   0 -12   26.40    3.98
   1   0  12   20.65    2.89
   1   0  12   23.97    3.03
  -2   0 -12   72.06    8.93
   2   0  12   78.75    9.00
   2   0  12   68.82    8.61
  -3   0 -12    2.58    1.20
   3   0  12    2.42    1.10
  -3   0 -12    3.54    1.17
   3   0  12    1.25    0.90
   4   0  12    1.70    1.02
  -4   0 -12    3.28    1.39
  -3  -1  12    2.58    0.48
  -3  -1  12    3.22    1.39
   3   1 -12    2.32    1.06
  -2  -1  12   24.55    2.96
  -2  -1  12   28.01    3.57
   2   1 -12   25.89    3.55
   2   1 -12   25.51    2.97
  -1  -1  12    4.67    0.78
   1  -1 -12    5.06    0.93
  -1  -1  12    5.36    0.79
  -1  -1  12    7.07    1.23
  -1   1  12    4.84    0.97
   1   1 -12    6.07    0.81
   1   1 -12    2.57    0.99
   1   1 -12    3.31    0.69
   0  -1 -12    1.38    0.40
   0  -1  12    0.96    0.68
   0  -1  12    0.39    0.36
   0  -1 -12    1.22    0.24
   0  -1  12    0.44    0.30
   0  -1 -12    1.55    0.57
   0   1 -12    1.26    0.60
   0   1 -12    1.42    0.50
   0   1  12    1.18    0.26
   0   1  12    0.84    0.45
   0   1  12    0.79    0.34
   0   1 -12    0.79    0.49
  -1  -1 -12   99.46   10.57
   1  -1  12   89.85   10.49
  -1   1 -12   95.38   10.52
  -1   1 -12  108.52   12.18
   1   1  12   86.33   10.51
  -1   1 -12   94.64   10.75
   1   1  12   89.77   10.53
   1   1  12  105.42   11.47
   2  -1  12   18.38    3.21
  -2  -1 -12   23.47    2.82
   2  -1  12   18.10    2.74
  -2  -1 -12   24.47    3.25
   2  -1  12   19.60    3.48
   2   1  12   25.17    3.21
  -2   1 -12   23.11    3.19
  -2   1 -12   22.66    3.65
   3  -1  12   23.19    3.56
  -3  -1 -12   26.10    3.48
  -3   1 -12   19.95    3.45
  -3   1 -12   23.67    3.63
   3   1  12   22.05    3.34
   4  -1  12    2.19    1.10
   4  -1  12    1.84    1.05
   4   1  12    4.26    1.54
  -4   1 -12    2.13    1.19
   5  -1  12    1.20    0.86
  -5  -2  12    0.54    0.86
  -4  -2  12    0.17    0.21
  -4  -2  12    0.59    0.87
   4   2 -12    0.80    0.81
  -3  -2  12    0.42    0.80
  -3  -2  12    0.46    0.29
   3   2 -12    0.23    0.92
   3   2 -12    0.06    0.18
  -2  -2  12    7.53    1.78
  -2  -2  12    9.15    1.25
  -1  -2  12    1.24    0.46
  -1  -2  12    1.25    0.93
  -1  -2  12    0.56    0.32
   1   2 -12    0.64    0.30
   1   2 -12    0.46    0.33
   1   2 -12    0.78    0.64
   0  -2  12   30.92    3.75
   0   2 -12   27.29    3.53
  -1  -2 -12   23.97    3.15
   1  -2  12   33.04    4.97
   1  -2  12   24.45    3.10
  -1  -2 -12   26.80    3.67
   1  -2  12   31.97    3.66
   1   2  12   23.17    3.12
  -1   2 -12   22.88    4.44
  -1   2 -12   29.37    3.57
  -1   2 -12   24.03    3.09
   2  -2  12    9.08    2.20
   2  -2  12    8.46    1.80
  -2  -2 -12    7.10    1.20
  -2   2 -12    4.87    2.11
  -2   2 -12   11.47    2.08
   2   2  12    7.01    1.43
   3  -2  12   31.24    4.30
   3  -2  12   22.51    4.04
   3   2  12   25.62    3.66
  -3   2 -12   22.98    4.12
  -3   2 -12   30.16    4.32
   4  -2  12    2.64    1.27
  -4   2 -12    0.41    0.95
  -4   2 -12    2.37    1.26
   5  -2  12    2.70    1.35
   5  -2  12    2.77    1.47
  -4  -3  12    2.33    0.54
  -4  -3  12    3.48    1.46
  -3  -3  12    0.93    0.39
  -3  -3  12    0.93    0.96
   3   3 -12    0.87    0.41
   3   3 -12    1.88    1.11
  -2  -3  12   -0.02    0.49
  -2  -3  12    0.36    0.29
   2   3 -12    0.32    0.33
   2   3 -12    0.30    0.68
  -1  -3  12   11.04    1.42
   1   3 -12   11.91    1.57
  -1   3  12   10.61    1.54
   1   3 -12    9.34    1.84
   1   3 -12    8.61    1.35
   0  -3 -12   17.99    2.00
   0  -3  12   16.98    2.33
   0   3  12   11.44    1.66
   0   3 -12   12.76    1.83
   0   3  12   13.93    1.89
  -1  -3 -12   22.18    2.96
   1  -3  12   14.93    4.02
  -1  -3 -12   21.78    2.74
  -1   3 -12   24.27    2.87
   1   3  12   26.33    2.94
   1   3  12   24.12    3.09
   2  -3  12   19.53    2.95
  -2  -3 -12   18.80    2.51
  -2   3 -12   15.91    2.86
   2   3  12   16.16    2.29
   2   3  12   18.46    2.48
   3  -3  12    2.68    1.38
   3  -3  12    2.99    1.72
  -3   3 -12    4.20    1.63
  -3   3 -12    3.16    1.46
   4  -3  12    1.15    0.96
   4  -3  12    0.55    1.01
  -3  -4  12    7.16    1.87
  -2  -4  12    0.18    0.28
  -2  -4  12    0.50    0.76
   2  -4 -12    1.08    0.82
  -2   4  12    0.34    0.59
   2   4 -12    0.29    0.31
   2   4 -12    0.54    0.71
  -1  -4  12    0.54    0.32
   1  -4 -12   -0.04    0.65
  -1  -4  12   -0.08    0.58
  -1  -4  12    0.76    0.48
   1   4 -12    0.21    0.58
   1   4 -12    1.82    0.63
   1  -4  12    2.85    1.10
  -1  -4 -12    3.05    0.72
  -1  -4 -12    1.92    0.63
  -1  -4 -12    2.16    0.51
   1  -4  12    1.06    0.49
   1   4  12    3.25    0.65
  -1   4 -12   11.48    3.54
  -1   4 -12    2.95    1.16
   1   4  12    2.22    0.71
  -1   4 -12    1.74    0.49
  -2  -4 -12    6.41    0.81
  -2  -4 -12    6.27    1.24
   2  -4  12    6.97    2.61
   2  -4  12    5.10    1.56
  -2   4 -12    8.13    2.85
  -2   4 -12    5.82    1.65
   2   4  12    7.74    1.13
   2   4  12    7.28    0.81
   2   4  12    5.46    1.21
  -3  -4 -12    2.70    1.08
   3  -4  12    2.32    1.46
   3  -4  12    2.64    1.39
  -3   4 -12    4.35    2.06
  -2  -5  12    0.40    0.75
  -2  -5  12    0.37    0.37
   2  -5 -12    0.75    0.97
  -2   5  12    0.80    0.86
  -1  -5  12   -0.11    0.14
  -1  -5  12    0.11    0.19
  -1  -5  12    0.45    0.92
   1  -5 -12    0.21    0.56
  -1   5  12    0.69    0.64
   1   5 -12    0.08    0.16
   0  -5  12    2.63    0.55
   0  -5 -12    3.15    0.62
   0  -5 -12    1.86    0.70
   0   5  12    1.76    0.53
   0   5 -12    2.52    0.52
   1  -5  12   -0.01    0.47
  -1  -5 -12    0.20    0.23
   1  -5  12    0.03    0.16
   1  -5  12    0.03    0.89
  -1  -5 -12   -0.06    0.29
   1   5  12    0.02    0.10
  -1   5 -12    0.06    0.71
   1   5  12    0.00    0.28
  -1   5 -12    0.00    0.14
   1   5  12    0.22    0.23
   2  -5  12    0.08    0.79
   2  -5  12    0.99    0.85
  -2  -5 -12    0.66    0.35
  -2  -5 -12    1.85    0.78
   2   5  12    0.48    0.21
   2   5  12    1.38    0.69
  -2   5 -12    2.14    1.69
   2   5  12    1.15    0.42
   2   0 -13    1.16    0.29
  -2   0  13    0.58    0.83
  -2   0  13    1.58    0.29
   0   0 -13   -0.14    0.37
   0   0 -13    0.14    0.53
   0   0  13   -0.08    0.43
   0   0  13    0.02    0.57
   0   0 -13    0.12    0.24
   0   0  13    0.30    0.30
   2   0  13    0.19    0.60
   2   0  13    1.44    0.56
   2   0  13    0.35    0.67
  -2   0 -13    4.02    1.21
  -2   0 -13    1.16    0.56
  -2   0 -13    0.71    0.94
  -3   0 -13    0.24    0.79
   3   0  13    1.00    0.91
   3   0  13    0.13    0.57
  -3   0 -13    0.38    0.64
  -4   0 -13    0.23    0.45
   4   0  13    0.20    0.57
   5   0  13    2.25    1.19
  -4  -1  13    1.08    1.15
  -3  -1  13   10.57    1.34
  -3  -1  13    8.21    1.95
   3   1 -13   11.63    1.37
  -1  -1  13   13.09    2.15
  -1  -1  13   13.80    1.85
   1  -1 -13   13.33    1.93
   1  -1 -13   13.71    1.81
  -1  -1  13   17.89    1.89
  -1   1  13   11.66    1.79
   1   1 -13   16.38    1.88
  -1   1  13   14.39    1.95
   0  -1  13    1.03    0.41
   0  -1  13    0.96    0.66
   0  -1 -13    1.22    0.26
   0  -1 -13    1.94    0.67
   0  -1  13    0.89    0.47
   0  -1 -13    1.06    0.40
   0   1  13    1.06    0.28
   0   1  13    1.06    0.41
   0   1 -13    0.83    0.44
   0   1 -13    1.49    0.74
   0   1  13    0.63    0.46
   0   1 -13    1.56    0.50
  -1  -1 -13    9.00    1.94
   1  -1  13    9.21    1.20
  -1  -1 -13    6.24    1.13
  -1  -1 -13    7.81    1.25
   1  -1  13    6.30    1.32
   1  -1  13   11.41    2.64
   1   1  13   11.30    2.24
   1   1  13    5.13    1.10
  -1   1 -13    4.26    2.02
  -1   1 -13    7.58    1.53
  -1   1 -13    7.93    1.18
  -2  -1 -13   13.76    1.81
   2  -1  13    7.49    2.23
  -2  -1 -13   10.27    2.06
   2  -1  13   12.47    2.17
   2  -1  13   13.26    1.80
  -2   1 -13   14.51    2.77
  -2   1 -13   12.34    2.22
   2   1  13   10.23    2.03
   3  -1  13    7.35    1.98
  -3  -1 -13   10.83    1.95
  -3   1 -13    8.01    2.17
   4  -1  13    0.61    0.86
   4  -1  13    0.16    0.63
  -4  -1 -13   -0.04    0.50
  -4   1 -13    0.01    0.45
  -4   1 -13    0.16    0.63
   4   1  13   -0.01    0.61
   5  -1  13    3.63    1.45
  -5   1 -13    0.08    0.69
  -5  -2  13    0.80    0.97
  -4  -2  13    6.64    0.90
   4   2 -13    5.26    0.87
   4   2 -13    7.74    1.88
  -3  -2  13    3.33    1.29
  -3  -2  13    3.75    0.68
   3   2 -13    4.57    0.71
   3   2 -13    5.52    1.74
  -2  -2  13    5.57    1.63
  -2  -2  13    3.37    0.73
   2   2 -13    5.49    0.86
   2   2 -13    6.16    1.45
  -1  -2  13    6.98    1.45
  -1  -2  13    8.07    1.14
   1  -2 -13    6.05    0.97
  -1  -2  13    8.79    1.11
   1   2 -13    4.70    0.95
   1   2 -13    6.72    1.08
   1   2 -13    9.12    1.65
   0  -2  13    4.04    1.14
   0   2 -13    2.72    0.68
   0   2 -13    2.95    1.06
   0   2 -13    3.36    0.82
   0   2  13    4.16    0.45
  -1  -2 -13   62.68    8.17
   1  -2  13   52.64    8.95
   1  -2  13   71.33    7.96
   1  -2  13   74.08    7.59
  -1   2 -13   57.54    9.17
  -1   2 -13   63.21    7.53
   1   2  13   70.26    7.62
  -2  -2 -13   19.01    2.80
   2  -2  13   19.13    2.58
  -2  -2 -13   20.54    2.54
   2   2  13   17.81    2.73
  -2   2 -13   17.10    2.89
   2   2  13   20.26    2.54
  -3  -2 -13    7.96    1.56
   3  -2  13    6.10    2.10
   3  -2  13    2.49    1.71
  -3   2 -13    4.90    1.82
   3   2  13    6.48    1.36
  -3   2 -13    5.34    1.96
   4  -2  13    3.22    1.51
   4  -2  13    3.90    1.91
  -4   2 -13    3.11    1.59
  -4  -3  13   -0.05    0.57
  -4  -3  13   -0.17    0.13
  -3  -3  13    0.13    0.20
  -3  -3  13    0.59    1.07
   3   3 -13    1.30    1.00
   3   3 -13    0.55    0.35
  -2  -3  13    1.07    0.85
  -2  -3  13    0.61    0.38
   2   3 -13    0.51    0.70
   2   3 -13    0.23    0.28
  -1  -3  13    0.25    0.32
  -1  -3  13    0.24    0.26
  -1  -3  13    0.63    0.64
   1   3 -13    0.08    0.27
   1   3 -13    0.24    0.25
   1   3 -13    0.18    0.55
   0  -3 -13   11.68    1.80
   0  -3  13   15.17    1.90
   0   3 -13   10.38    2.11
   0   3 -13   14.12    1.85
   1  -3  13   24.30    4.41
  -1  -3 -13   15.77    1.78
  -1  -3 -13   19.56    2.52
  -1  -3 -13   12.84    2.15
   1  -3  13   16.42    2.14
   1   3  13   18.91    2.03
  -1   3 -13   13.02    4.35
   1   3  13   13.19    2.12
  -1   3 -13   19.40    2.19
  -2  -3 -13   15.78    2.46
   2  -3  13   15.91    2.93
   2  -3  13   15.35    3.54
  -2  -3 -13   20.93    2.43
   2   3  13   18.47    2.52
  -2   3 -13   16.33    3.77
   3  -3  13    1.22    1.33
   3  -3  13    0.15    0.62
  -3   3 -13    0.19    0.70
  -3   3 -13    1.21    1.02
   4  -3  13    0.37    0.70
   4  -3  13   -0.22    0.80
  -3  -4  13    0.14    0.22
  -3  -4  13    0.54    0.96
   2  -4 -13    0.52    0.65
  -2  -4  13    0.62    0.36
  -2  -4  13    0.32    0.92
   2   4 -13    0.33    0.29
  -2   4  13    1.20    0.76
   2   4 -13    0.17    0.61
  -1  -4  13    0.03    0.15
  -1  -4  13    0.30    0.83
  -1  -4  13    0.25    0.37
   1  -4 -13    0.12    0.65
   1   4 -13    1.05    0.52
   1   4 -13    0.02    0.16
   1   4 -13    0.00    0.48
  -1   4  13    0.85    0.72
   0  -4  13    0.58    0.40
   0  -4  13    3.58    1.25
   0  -4 -13    2.53    0.60
   0   4 -13    2.70    1.03
   0   4  13    1.27    0.44
   0   4  13    0.29    0.36
   1  -4  13    1.14    0.43
  -1  -4 -13    0.21    0.27
   1  -4  13    3.86    1.25
  -1  -4 -13    1.48    0.53
   1  -4  13    1.57    1.51
  -1  -4 -13    0.64    0.35
   1   4  13    0.53    0.33
  -1   4 -13    0.16    0.23
  -1   4 -13    0.86    0.88
   1   4  13    1.01    0.44
   1   4  13    0.22    0.34
  -1   4 -13   -0.29    0.76
  -2  -4 -13    0.50    0.50
  -2  -4 -13    0.26    0.28
  -2  -4 -13    0.10    0.09
   2  -4  13   -0.81    0.72
   2  -4  13   -0.02    0.87
  -2   4 -13    1.07    0.90
  -2   4 -13   -0.02    0.72
   2   4  13   -0.02    0.17
   3  -4  13    0.84    1.15
   3  -4  13   -0.37    0.31
   3   4  13    0.01    0.20
  -2  -5  13   -0.13    0.42
   2  -5 -13    0.80    0.93
  -2  -5  13   -0.11    0.23
  -2   5  13   -0.44    0.57
   1  -5 -13    3.08    1.00
  -1  -5  13    0.58    0.82
  -1  -5  13    2.35    0.51
  -1   5  13    2.68    0.92
   1   5 -13    1.69    0.46
   0  -5 -13    0.26    0.27
   0  -5 -13   -0.07    0.31
   0  -5  13    0.84    0.37
   0  -5  13    1.47    0.96
   0   5  13    0.41    0.33
   0   5 -13    0.33    0.26
   0   5  13    0.61    0.42
   1  -5  13    1.57    0.88
  -1  -5 -13    0.23    0.29
  -1  -5 -13    0.23    0.31
   1   5  13    0.35    0.32
  -1   5 -13    0.51    0.28
   1   5  13    0.33    0.39
  -1   5 -13    0.41    1.36
  -2   0  14   12.81    1.38
  -2   0  14   12.01    2.01
   2   0 -14    9.63    1.33
  -1   0  14   57.22    6.10
   1   0 -14   45.96    5.77
   0   0  14   84.46    9.50
   0   0 -14   85.72    9.51
   0   0 -14   87.20    9.86
   0   0  14   83.21    9.61
   0   0 -14   90.76    9.66
   1   0  14   23.07    4.03
  -1   0 -14   20.17    2.90
  -1   0 -14   23.03    2.91
  -1   0 -14   28.53    4.33
   1   0  14   23.90    2.97
  -2   0 -14    4.29    0.90
   2   0  14    5.76    1.58
  -2   0 -14    5.67    1.84
   2   0  14    6.02    1.66
  -2   0 -14    3.91    1.38
   3   0  14   40.60    5.30
   3   0  14   37.20    5.51
  -3   0 -14   47.87    5.78
  -4   0 -14    2.87    1.35
   5   0  14    1.98    1.04
  -4  -1  14    2.97    1.31
   4   1 -14    1.26    0.97
  -3  -1  14   34.79    4.59
   3   1 -14   34.12    3.83
   3   1 -14   31.28    4.60
  -2  -1  14    2.06    0.86
  -2  -1  14    1.83    0.52
   2   1 -14    1.94    0.43
   2   1 -14    2.60    1.12
   1  -1 -14   18.20    2.00
  -1  -1  14   17.29    2.57
   1  -1 -14   19.25    2.34
  -1  -1  14   19.89    2.31
   1   1 -14   14.67    2.20
  -1   1  14   16.12    2.30
  -1   1  14   17.82    2.00
   1   1 -14   14.35    2.17
   1   1 -14   21.05    2.75
  -1   1  14   20.03    2.29
   0  -1 -14   46.20    5.08
   0  -1  14   43.99    4.80
   0  -1  14   35.65    4.87
   0  -1 -14   38.47    4.69
   0   1  14   45.37    4.62
   0   1  14   40.09    4.97
   0   1  14   40.68    4.68
  -1  -1 -14    2.88    0.75
  -1  -1 -14    1.65    1.29
  -1  -1 -14    2.50    0.64
  -1   1 -14    0.90    1.25
  -1   1 -14    2.73    0.63
  -1   1 -14    4.69    1.08
   1   1  14    2.26    0.73
   1   1  14    3.83    0.88
   1   1  14    5.27    1.78
   2  -1  14   34.49    4.20
  -2  -1 -14   38.33    4.88
   2  -1  14   41.08    4.76
  -2  -1 -14   27.26    4.08
   2  -1  14   41.02    5.56
  -2  -1 -14   28.81    4.14
   2   1  14   36.26    4.19
  -2   1 -14   34.81    5.39
   2   1  14   32.73    4.73
  -2   1 -14   37.73    4.62
   2   1  14   35.99    4.19
  -3  -1 -14    6.40    1.67
  -4  -1 -14    8.93    1.89
   4  -1  14    6.27    1.80
   4  -1  14    9.99    2.10
  -4   1 -14    5.69    2.12
  -4   1 -14    8.32    1.83
   4   1  14    8.49    1.79
   5  -1  14    2.52    1.29
  -5   1 -14    2.02    1.09
   4   2 -14    1.85    1.19
  -3  -2  14    0.91    0.92
  -3  -2  14    1.04    0.39
   3   2 -14    1.18    0.41
   3   2 -14    1.13    1.09
  -2  -2  14    3.62    0.72
  -2  -2  14    2.83    1.35
   2   2 -14    3.82    0.70
   2   2 -14    2.78    1.25
  -1  -2  14    0.97    0.44
   1  -2 -14    0.95    0.35
  -1  -2  14    0.15    0.25
  -1  -2  14    0.33    0.75
  -1   2  14    1.70    0.52
   1   2 -14    0.43    0.35
   1   2 -14    0.34    0.60
   1   2 -14    0.37    0.29
   0  -2  14    4.65    0.84
   0  -2  14    5.73    1.01
   0   2  14    5.39    0.96
   0   2 -14    2.34    0.79
   1  -2  14   42.94    4.91
   1  -2  14   34.63    5.11
  -1  -2 -14   44.92    5.02
   1  -2  14   32.15    6.32
  -1   2 -14   45.75    4.94
   1   2  14   41.42    5.59
  -1   2 -14   46.12    7.08
  -2  -2 -14    1.84    0.86
   2  -2  14    1.22    0.59
   2  -2  14    1.22    1.10
  -2  -2 -14    2.76    0.84
   2  -2  14    0.74    1.22
  -2   2 -14    0.87    1.54
  -2   2 -14    1.05    0.52
   2   2  14    0.61    0.42
   2   2  14    0.57    0.70
  -2   2 -14    0.65    0.76
   3  -2  14    6.90    1.97
  -3  -2 -14   10.56    1.81
  -3   2 -14    9.09    2.34
  -3   2 -14    5.40    1.73
   3   2  14    7.95    1.67
   4  -2  14    4.79    1.74
   4  -2  14    7.06    1.95
  -4   2 -14    3.66    1.73
   4   2  14    4.63    1.34
  -4  -3  14    0.13    0.20
  -4  -3  14    0.23    0.95
  -3  -3  14    1.14    0.45
  -3  -3  14    0.65    0.79
   3   3 -14    1.05    1.10
   3   3 -14    1.79    0.45
  -2  -3  14    1.89    0.59
   2   3 -14    0.91    0.83
   2   3 -14    1.49    0.59
  -1  -3  14    6.85    1.23
   1  -3 -14    9.75    1.25
  -1  -3  14    5.75    1.55
   1   3 -14   11.05    1.47
   1   3 -14   10.59    1.93
   0  -3  14   16.47    2.04
   0  -3  14   12.77    2.35
   0  -3 -14   11.90    1.93
   0   3  14   14.48    1.99
  -1  -3 -14    1.05    0.53
   1  -3  14    0.98    0.86
  -1  -3 -14    0.18    0.58
   1  -3  14    1.09    0.47
  -1  -3 -14    1.25    0.41
   1  -3  14    0.88    1.59
  -1   3 -14    0.41    0.38
   1   3  14    1.10    0.41
   1   3  14    1.08    0.72
  -1   3 -14    0.71    1.42
   1   3  14    0.74    0.43
  -1   3 -14    1.07    1.09
   2  -3  14    1.20    1.32
   2  -3  14    1.90    0.67
   2  -3  14    1.28    1.05
  -2  -3 -14    2.59    0.60
  -2  -3 -14    1.39    0.72
   2   3  14    1.44    0.75
   2   3  14    1.95    0.53
  -2   3 -14    1.72    1.49
   3  -3  14   -0.07    0.94
   3  -3  14    0.85    0.89
  -3   3 -14    0.02    0.53
  -3   3 -14    0.73    0.91
   3   3  14    2.55    1.00
   3   3  14    0.22    0.31
   4  -3  14    0.15    0.76
   4  -3  14    1.04    0.93
  -3  -4  14    0.75    0.82
  -2  -4  14    0.90    0.46
  -2  -4  14    0.54    0.84
   2   4 -14    0.03    0.53
  -2   4  14    0.89    0.65
  -1  -4  14    1.20    0.47
  -1  -4  14    1.32    0.87
   1  -4 -14    1.37    0.78
  -1  -4  14    1.02    0.53
   1   4 -14    1.00    0.51
   1   4 -14    2.20    1.00
  -1   4  14    2.06    0.87
   1   4 -14    1.07    0.45
   0  -4 -14    3.11    0.65
   0  -4 -14    1.83    0.70
   0  -4  14    2.01    1.09
   0  -4  14    3.29    0.70
   0   4 -14    4.71    0.78
   0   4  14    1.50    0.63
   0   4  14    3.35    0.65
   0   4 -14    2.88    1.24
  -1  -4 -14    0.23    0.31
   1  -4  14    0.14    0.64
  -1  -4 -14    0.10    0.28
  -1  -4 -14    0.75    0.40
   1  -4  14    0.16    0.20
   1   4  14    0.04    0.07
   1   4  14   -0.04    0.11
  -1   4 -14    0.55    0.31
  -1   4 -14   -0.01    0.44
  -1   4 -14   -0.44    0.56
   2  -4  14    1.35    1.03
  -2  -4 -14    2.27    0.37
  -2  -4 -14    3.48    0.80
  -2  -4 -14    3.56    0.83
   2  -4  14    3.60    1.98
   2  -4  14    3.53    0.77
   2   4  14    2.85    0.63
  -2   4 -14    2.02    1.10
  -2   4 -14    5.42    2.38
  -3  -4 -14   -0.02    0.17
   3  -4  14    0.25    0.70
   3  -4  14    0.16    0.64
   3   4  14   -0.03    0.14
  -1  -5  14   -0.06    0.53
   1  -5 -14    0.52    0.64
  -1  -5  14   -0.09    0.17
  -1  -5  14   -0.03    0.12
   1   5 -14    0.13    0.21
  -1   5  14    0.69    0.63
   0  -5  14    2.44    0.60
   0  -5 -14    2.19    0.59
   0  -5  14    2.71    1.14
   0   5  14    2.23    0.63
   0   5  14    3.92    0.76
   0   5 -14    1.98    0.53
   1  -5  14    1.58    0.46
  -1  -5 -14    1.56    0.60
  -1  -5 -14    2.67    0.47
   1  -5  14    1.34    0.89
  -1   5 -14    2.21    0.52
   1   5  14    1.23    0.57
  -3   0  15   -0.36    0.47
  -2   0  15    0.24    0.74
  -2   0  15   -0.02    0.16
   2   0 -15    0.02    0.16
   2   0 -15   -0.25    0.54
  -1   0  15    0.68    0.32
  -1   0  15    1.16    0.81
   1   0 -15    1.47    0.35
   1   0 -15    3.26    1.01
   0   0 -15    0.07    0.31
   0   0 -15   -0.12    0.18
   0   0  15    0.11    0.37
   0   0  15   -0.12    0.25
   0   0 -15    0.13    0.52
   0   0  15   -0.22    0.46
  -1   0 -15   -0.04    1.08
  -1   0 -15    0.24    0.53
   1   0  15    1.32    0.70
   1   0  15    3.58    1.81
   2   0  15    1.53    1.21
   2   0  15    0.83    0.47
  -2   0 -15    1.00    1.00
   2   0  15    2.91    1.30
  -2   0 -15    0.61    0.81
  -2   0 -15    0.43    0.36
   3   0  15    0.53    0.85
  -3   0 -15    2.22    1.00
  -4   0 -15    0.06    0.45
   4   0  15   -0.49    0.27
  -4   0 -15    1.16    0.91
  -4  -1  15    0.39    0.79
   4   1 -15    0.32    0.63
  -3  -1  15    3.49    1.50
  -3  -1  15    3.30    0.63
   3   1 -15    2.94    1.26
   3   1 -15    3.97    0.61
  -2  -1  15    0.63    0.67
  -2  -1  15    0.33    0.28
   2   1 -15    0.66    0.83
  -1  -1  15    1.69    0.81
  -1  -1  15    0.28    0.30
   1  -1 -15    0.41    0.49
  -1  -1  15    0.54    0.37
   1  -1 -15    0.83    0.37
   1  -1 -15    1.02    0.22
  -1   1  15    0.80    0.58
   1   1 -15    0.23    0.28
  -1   1  15    1.04    0.22
  -1   1  15    0.30    0.30
   1   1 -15    0.19    0.45
   1   1 -15    0.71    0.35
   0  -1 -15    0.76    0.45
   0  -1  15    0.31    0.52
   0  -1  15    0.40    0.39
   0  -1  15    0.86    0.39
   0  -1 -15    1.40    0.32
   0  -1 -15    0.55    0.46
   0   1 -15    0.93    0.73
   0   1 -15    0.49    0.38
   0   1  15    0.99    0.46
   0   1 -15    0.18    0.32
   0   1  15    0.79    0.29
   0   1  15    0.32    0.43
  -1  -1 -15    5.04    1.03
  -1  -1 -15    7.34    1.08
  -1  -1 -15    5.72    1.94
   1  -1  15    4.39    1.13
   1   1  15   10.86    2.36
   1   1  15    5.30    1.02
  -1   1 -15    5.39    1.01
  -1   1 -15    9.97    3.24
  -1   1 -15    8.13    1.43
  -2  -1 -15    2.46    0.79
   2  -1  15   -0.19    0.48
   2  -1  15    0.83    1.14
  -2  -1 -15    2.67    0.97
  -2  -1 -15    0.75    0.77
   2   1  15    0.47    0.68
   2   1  15    1.03    1.00
  -2   1 -15   -0.02    0.50
  -2   1 -15    1.25    0.57
  -2   1 -15    1.70    1.41
   3  -1  15    0.65    0.88
   3  -1  15    1.04    1.03
  -3  -1 -15    1.64    0.90
  -3   1 -15    0.22    0.68
  -3   1 -15    3.18    1.39
   3   1  15    0.81    0.71
   4  -1  15    0.39    0.84
  -4  -1 -15    2.02    1.06
   4  -1  15    3.15    1.33
  -4   1 -15    2.81    1.38
   4   1  15    2.33    1.21
  -4  -2  15    1.26    0.38
  -4  -2  15    0.65    0.87
   4   2 -15    0.63    0.86
  -3  -2  15    3.68    0.67
  -2  -2  15    0.74    0.80
  -2  -2  15    1.53    0.50
   2   2 -15    0.88    0.97
   2   2 -15    0.39    0.33
  -1  -2  15    1.14    0.50
   1  -2 -15    1.34    0.45
  -1  -2  15    1.79    0.86
  -1  -2  15    1.37    0.51
   1   2 -15    1.35    0.57
  -1   2  15    1.14    0.45
   1   2 -15    0.95    0.43
   1   2 -15    1.24    0.71
   0  -2  15    3.56    1.19
   0  -2 -15    0.94    0.48
   0  -2  15    0.33    0.34
   0  -2  15    0.26    0.33
   0   2 -15    0.85    0.49
   0   2  15    0.27    0.39
   0   2 -15    0.92    0.52
   0   2 -15    1.63    0.81
  -1  -2 -15    2.24    0.77
   1  -2  15    3.61    1.24
   1  -2  15    0.79    0.52
  -1  -2 -15    1.68    0.52
   1  -2  15    2.85    1.82
  -1  -2 -15    1.26    1.01
   1   2  15    1.79    0.66
  -1   2 -15    1.96    0.52
  -1   2 -15    3.03    1.95
  -2  -2 -15   31.59    4.25
   2  -2  15   31.49    4.31
   2  -2  15   26.32    5.05
  -2   2 -15   31.45    3.87
   2   2  15   26.43    4.15
   2   2  15   34.29    3.86
   3  -2  15    8.02    2.14
   3  -2  15    8.03    2.28
  -3  -2 -15    8.46    1.74
   3   2  15    7.76    1.43
  -3   2 -15   11.21    2.37
  -3   2 -15    8.36    2.10
   4  -2  15    0.95    0.91
  -4  -2 -15   -0.40    0.23
   4  -2  15   -0.20    0.75
  -4   2 -15    0.21    0.67
   4   2  15   -0.19    0.38
  -4  -3  15    3.49    1.56
  -4  -3  15    4.86    0.82
  -3  -3  15    0.80    0.90
   3   3 -15    0.70    0.86
   3   3 -15    0.83    0.42
  -2  -3  15    1.53    0.88
  -2  -3  15    2.19    0.65
   2   3 -15    0.81    0.81
   2   3 -15    0.40    0.34
  -1  -3  15    0.20    0.61
   1  -3 -15    1.18    0.48
  -1  -3  15    1.32    0.54
  -1  -3  15    2.40    0.59
   1   3 -15    2.18    0.54
   1   3 -15    1.93    0.69
   1   3 -15    1.63    0.86
   0  -3  15    1.84    0.71
   0  -3 -15    3.80    0.80
   0   3 -15    1.61    0.65
   0   3  15    2.26    0.62
   0   3  15    1.52    0.43
  -1  -3 -15   21.43    2.50
   1  -3  15   15.71    2.74
  -1  -3 -15   16.16    2.77
  -1  -3 -15   16.15    2.06
   1  -3  15   20.05    2.35
   1  -3  15   20.17    4.34
   1   3  15   16.67    2.33
  -1   3 -15   19.01    2.77
  -1   3 -15   13.15    2.19
  -1   3 -15   24.96    4.73
   1   3  15   22.35    3.04
   2  -3  15   18.68    2.35
   2  -3  15   15.56    2.71
  -2  -3 -15   18.19    2.30
  -2  -3 -15   13.28    2.37
   2   3  15   15.75    2.20
  -2   3 -15   10.28    3.28
   2   3  15   19.51    2.54
  -3  -3 -15   -0.08    0.34
   3  -3  15   -0.38    0.26
   3  -3  15   -0.20    0.54
  -3  -3 -15   -0.10    0.11
  -3   3 -15    0.68    0.71
   3   3  15    0.14    0.26
   3   3  15    0.04    0.39
  -3  -4  15    0.11    0.57
  -3  -4  15    0.51    0.33
  -2  -4  15    6.81    1.27
  -2  -4  15    8.47    1.88
  -1  -4  15    7.83    1.64
  -1  -4  15    6.80    1.16
   1  -4 -15    7.74    1.12
   1   4 -15    6.10    1.58
   0  -4 -15    1.78    0.65
   0  -4  15    1.98    1.05
   0   4 -15    1.93    1.01
   0   4  15    1.55    0.60
   0   4 -15    1.45    0.55
   0   4  15    2.14    0.51
   1  -4  15    0.82    0.39
  -1  -4 -15    0.57    0.45
   1  -4  15   -0.17    0.66
  -1  -4 -15    0.46    0.36
  -1  -4 -15    0.57    0.35
   1   4  15    0.17    0.30
   1   4  15    0.16    0.36
   1   4  15    0.80    0.41
  -1   4 -15   -0.04    0.44
  -1   4 -15    0.31    0.28
  -1   4 -15    2.14    1.92
  -2  -4 -15    1.28    0.59
  -2  -4 -15    1.30    0.81
  -2  -4 -15    0.44    0.37
   2  -4  15    3.15    1.98
   2  -4  15    0.28    0.65
   2  -4  15    0.04    0.24
   2   4  15    0.17    0.23
   2   4  15    0.07    0.26
  -2   4 -15    0.10    0.21
   2   4  15    0.60    0.50
   0  -5  15    0.74    0.44
   0  -5  15    2.42    1.09
   0  -5 -15    0.30    0.31
   0   5  15    0.52    0.38
   0   5 -15    1.69    0.57
   0   5  15    0.61    0.39
   3   0 -16    1.52    0.97
  -3   0  16    1.29    1.08
   2   0 -16    5.04    0.76
  -2   0  16    6.21    0.80
  -2   0  16    5.35    1.26
   2   0 -16    6.79    1.34
   1   0 -16    0.58    0.65
   1   0 -16    0.66    0.39
  -1   0  16    3.70    0.95
  -1   0  16    1.41    0.43
  -1   0  16    1.46    0.56
   1   0 -16    2.03    0.39
   0   0  16    3.06    0.62
   0   0  16    2.58    0.78
   0   0 -16    4.19    0.68
   0   0  16    4.00    0.91
   0   0 -16    4.25    0.94
   0   0 -16    3.30    0.85
  -1   0 -16   12.14    1.98
  -1   0 -16   14.03    1.98
   1   0  16   12.03    3.09
   1   0  16   15.23    2.01
  -1   0 -16   16.86    3.52
  -2   0 -16    9.19    1.39
   2   0  16    6.04    2.43
   2   0  16    6.03    1.86
   2   0  16    8.23    1.34
   3   0  16    0.40    0.39
  -3   0 -16    0.26    0.65
   3   0  16    0.20    0.71
   3   0  16    0.53    1.01
  -3   0 -16    0.38    0.66
   4   0  16    4.17    1.44
  -4   0 -16    4.06    1.44
  -4   0 -16    5.66    1.53
  -4  -1  16    0.39    0.76
   4   1 -16    0.54    0.79
  -3  -1  16    3.22    1.32
  -3  -1  16    2.88    0.51
   3   1 -16    2.50    0.49
   3   1 -16    2.86    1.24
  -2  -1  16    1.32    1.01
  -2  -1  16    0.93    0.37
   2   1 -16    1.14    0.90
  -1  -1  16    1.01    0.88
   1  -1 -16    1.18    0.45
  -1  -1  16    1.15    0.49
  -1  -1  16    2.58    0.52
   1  -1 -16    1.75    0.67
   1  -1 -16    1.43    0.28
   1   1 -16    0.95    0.44
   1   1 -16    1.14    0.80
  -1   1  16    1.17    0.50
   1   1 -16    0.68    0.47
  -1   1  16    2.11    0.77
   0  -1 -16    3.09    0.86
   0  -1 -16    4.34    0.80
   0  -1  16    5.11    1.01
   0  -1  16    3.23    0.90
   0  -1 -16    5.01    0.66
   0  -1  16    3.86    0.73
   0   1  16    3.81    0.62
   0   1 -16    3.22    1.01
   0   1  16    3.81    0.74
   0   1  16    3.52    0.86
   0   1 -16    3.85    0.77
   1  -1  16    4.61    0.97
   1  -1  16   -0.08    1.22
  -1   1 -16    0.01    1.05
   1   1  16    0.20    0.85
   1   1  16    2.34    0.76
  -2  -1 -16    0.71    0.88
  -2  -1 -16    0.23    0.30
   2  -1  16    1.11    0.93
   2  -1  16    0.32    0.34
   2  -1  16    0.22    1.31
  -2  -1 -16    0.57    0.68
  -2   1 -16   -0.06    0.74
   2   1  16    0.82    0.69
   2   1  16    0.67    0.92
   2   1  16   -0.03    0.19
   3  -1  16    6.90    1.96
  -3  -1 -16   10.02    1.87
   3  -1  16    5.33    1.90
  -3   1 -16    5.79    2.12
   3   1  16    8.96    1.78
  -3   1 -16    3.94    1.67
   4  -1  16    2.51    1.32
  -4  -1 -16    2.21    1.17
   4  -1  16    3.41    1.61
  -4   1 -16    1.09    1.01
   4   1  16    2.94    1.36
  -4  -2  16   -0.26    0.54
  -4  -2  16    0.11    0.16
   4   2 -16    0.18    0.60
  -3  -2  16    0.72    0.73
  -3  -2  16    3.66    0.61
   3   2 -16    2.17    0.51
   3   2 -16    2.99    1.30
  -2  -2  16    2.62    0.59
  -2  -2  16    2.47    1.09
   2   2 -16    3.82    1.33
   2   2 -16    2.22    0.57
  -1  -2  16    0.78    0.41
  -1  -2  16    0.04    0.21
   1  -2 -16    0.02    0.17
  -1  -2  16    0.46    0.56
   1   2 -16    0.14    0.61
   1   2 -16    0.18    0.29
   1   2 -16    0.12    0.22
  -1   2  16   -0.03    0.19
   0  -2  16    0.27    0.36
   0  -2  16    1.77    0.93
   0  -2  16    0.35    0.36
   0  -2 -16    1.23    0.36
   0   2 -16    1.41    0.89
   0   2  16    1.17    0.65
   0   2  16    1.76    0.24
   0   2 -16    0.64    0.42
   0   2  16    1.18    0.36
   0   2 -16    0.80    0.48
   1  -2  16   14.74    3.42
  -1  -2 -16    7.75    1.22
   1  -2  16    5.59    1.31
   1  -2  16    8.78    1.24
  -1  -2 -16    4.72    0.98
   1   2  16    4.82    0.93
  -1   2 -16    8.43    1.53
  -1   2 -16    7.53    3.12
   2  -2  16    6.08    2.53
  -2  -2 -16    7.43    1.23
   2  -2  16    9.58    1.91
  -2  -2 -16    6.49    1.61
  -2   2 -16    6.73    2.67
   2   2  16    6.38    1.16
   2   2  16    7.94    1.74
  -2   2 -16    8.28    1.69
  -2   2 -16    5.80    1.15
   3  -2  16    1.09    1.25
   3  -2  16    1.29    1.18
  -3  -2 -16    0.73    0.73
   3   2  16    0.08    0.25
  -3   2 -16    2.20    1.30
   3   2  16    1.59    0.86
  -3   2 -16    0.36    0.67
   4  -2  16   -0.14    0.68
  -4  -2 -16    0.80    0.66
   4  -2  16   -0.10    0.42
  -4   2 -16    0.16    0.75
   4   2  16   -0.31    0.31
  -3  -3  16    2.43    0.56
  -3  -3  16    2.86    1.33
   3   3 -16    1.65    1.10
  -2  -3  16    1.66    0.98
   2   3 -16    2.31    0.58
   1  -3 -16   -0.08    0.17
  -1  -3  16   -0.08    0.15
  -1  -3  16    0.08    0.23
  -1  -3  16   -0.30    0.63
   1   3 -16   -0.04    0.16
   1   3 -16   -0.30    0.34
  -1   3  16    0.30    0.32
   1   3 -16    0.01    0.28
   0  -3  16    4.19    1.05
   0  -3 -16    7.04    1.20
   0   3  16    7.12    1.19
   0   3 -16    6.08    1.15
   0   3 -16    6.49    1.14
  -1  -3 -16   35.28    4.70
   1  -3  16   29.80    4.32
  -1  -3 -16   31.36    4.14
  -1   3 -16   35.96    6.43
  -1   3 -16   34.78    4.04
  -1   3 -16   37.53    4.60
   1   3  16   37.67    4.81
   1   3  16   29.42    4.06
  -2  -3 -16   10.39    1.71
   2  -3  16    6.77    1.71
   2  -3  16    5.69    2.45
  -2  -3 -16    9.33    1.38
  -2   3 -16    8.03    1.84
  -2   3 -16    6.84    1.28
  -2   3 -16    5.10    2.52
   3  -3  16    0.63    1.05
  -3  -3 -16    0.08    0.39
  -3  -3 -16    0.42    0.38
   3  -3  16   -0.11    0.58
   3   3  16    0.67    0.63
   3   3  16   -0.13    0.20
  -3   3 -16    0.25    0.61
  -2  -4  16    0.57    0.43
  -2  -4  16   -0.16    0.88
  -1  -4  16    0.52    0.45
   1  -4 -16    0.73    0.57
  -1  -4  16    0.38    0.65
   1  -4 -16    1.01    0.39
  -1   4  16    0.56    0.57
   1   4 -16   -0.14    0.40
   1   4 -16    0.10    0.19
   0  -4  16    0.85    0.81
   0  -4 -16    2.35    0.62
   0  -4  16    2.43    0.60
   0   4  16    2.52    0.68
   0   4  16    1.45    0.44
   0   4 -16    2.71    0.63
   0   4 -16    1.21    0.90
   1  -4  16    0.69    0.69
  -1  -4 -16    0.57    0.44
   1  -4  16    1.70    0.57
  -1  -4 -16    1.20    0.68
   1   4  16    0.16    0.27
  -1   4 -16    0.34    0.62
  -1   4 -16    1.02    0.42
   1   4  16    0.06    0.23
   2  -4  16   -0.13    0.67
  -2  -4 -16    2.12    0.55
   2  -4  16    2.43    0.77
   2  -4  16    0.43    0.66
  -2  -4 -16    0.99    0.58
  -2   4 -16    2.51    0.63
   2   4  16    1.03    0.47
   3   0 -17   -0.03    0.46
  -3   0  17    0.32    0.86
  -2   0  17    2.11    0.43
  -1   0  17    0.21    0.21
   1   0 -17   -0.27    0.41
   1   0 -17   -0.04    0.17
  -1   0  17    1.37    0.84
  -1   0  17    0.14    0.27
   1   0 -17    0.04    0.19
   0   0  17    0.01    0.31
   0   0  17    0.03    0.49
   0   0 -17    0.14    0.47
   0   0  17   -0.19    0.16
   0   0 -17   -0.06    0.22
   0   0 -17    0.05    0.24
   1   0  17    0.18    0.99
   1   0  17    1.11    0.73
  -1   0 -17    0.46    0.54
  -1   0 -17    0.69    1.15
   1   0  17    0.59    0.45
  -1   0 -17    0.32    0.36
   2   0  17    0.64    0.95
  -2   0 -17    1.53    1.23
  -2   0 -17   -0.28    0.50
   2   0  17    1.99    1.08
  -3   0 -17    1.48    1.08
   3   0  17    0.40    0.65
   3   0  17    0.14    0.91
   3   0  17    0.14    0.30
  -3   0 -17    1.33    0.88
  -3   0 -17    0.04    0.26
  -4   0 -17    0.09    0.50
   4   0  17    0.01    0.50
   4   0  17   -0.07    0.44
  -4   0 -17    0.04    0.74
  -4  -1  17    0.44    0.23
  -4  -1  17    0.08    0.78
   4   1 -17    0.18    0.68
  -3  -1  17    0.15    0.66
  -3  -1  17    0.07    0.15
   3   1 -17    0.30    0.22
   3   1 -17    0.15    0.59
  -2  -1  17    2.88    1.25
  -2  -1  17    3.63    0.64
  -2   1  17    2.30    1.01
   2   1 -17    2.65    1.20
   2   1 -17    3.23    0.64
  -1  -1  17    1.95    0.90
   1  -1 -17    1.83    0.31
  -1  -1  17    0.95    0.42
   1  -1 -17    1.34    0.55
  -1  -1  17    1.05    0.51
   1  -1 -17    2.39    0.78
  -1   1  17    2.13    0.76
  -1   1  17    0.89    0.45
   1   1 -17    1.30    0.79
   1   1 -17    0.77    0.43
   1   1 -17    1.02    0.43
   0  -1 -17   -0.24    0.22
   0  -1  17   -0.13    0.39
   0  -1 -17    0.10    0.20
   0  -1  17   -0.12    0.14
   0  -1 -17    0.20    0.35
   0  -1  17    0.05    0.41
   0   1 -17    0.22    0.29
   0   1  17    0.02    0.30
   0   1  17    0.20    0.36
   0   1  17    0.02    0.18
   0   1 -17    0.05    0.32
   0   1 -17    0.49    0.47
  -1  -1 -17    0.38    0.45
  -1  -1 -17   -0.18    0.66
   1  -1  17    0.21    0.31
  -1  -1 -17   -0.01    0.22
   1   1  17    0.30    0.44
  -1   1 -17    0.23    0.29
  -1   1 -17    1.01    1.35
   1   1  17   -0.09    0.15
   1   1  17    0.89    1.17
  -2  -1 -17    2.72    1.02
   2  -1  17    1.04    1.14
   2  -1  17    1.65    1.10
  -2  -1 -17    0.00    0.72
  -2   1 -17    1.16    0.79
  -2   1 -17    0.76    0.43
   2   1  17    1.09    1.29
   2   1  17    0.16    0.69
  -2   1 -17    0.32    0.96
   2   1  17    0.23    0.33
  -3  -1 -17    1.03    0.52
   3  -1  17    0.60    0.85
   3  -1  17    1.32    1.14
  -3  -1 -17    2.11    0.89
   3  -1  17    0.27    0.38
  -3  -1 -17    0.74    0.70
   3   1  17    0.48    0.64
  -3   1 -17    1.15    0.99
   3   1  17    1.86    0.72
  -3   1 -17    1.68    1.12
  -4  -1 -17   -0.08    0.35
   4  -1  17    0.07    0.48
   4  -1  17   -0.08    0.52
  -4   1 -17    0.11    0.64
   4   1  17    0.40    0.62
  -4  -2  17    0.72    0.31
  -4  -2  17    0.43    0.75
   4   2 -17    0.06    0.58
  -3  -2  17    0.54    0.35
  -3  -2  17    0.42    0.71
   3   2 -17    0.38    0.67
   3   2 -17    0.78    0.39
  -2  -2  17    1.93    0.61
  -2  -2  17    0.47    0.72
   2   2 -17    1.76    0.58
   2   2 -17    0.92    0.78
  -1  -2  17    3.12    1.13
  -1  -2  17    2.31    0.60
  -1  -2  17    3.31    0.73
   1  -2 -17    2.39    0.60
   1   2 -17    2.14    0.62
   1   2 -17    4.58    0.79
   1   2 -17    1.93    0.93
  -1   2  17    3.34    0.75
   0  -2 -17    8.23    1.14
   0  -2  17    6.26    1.30
   0  -2 -17    9.32    1.03
   0  -2 -17    7.04    1.43
   0   2 -17    6.95    1.42
   0   2 -17   12.26    1.87
   0   2  17    9.32    1.15
   0   2  17    8.77    1.04
   0   2  17    8.58    1.51
  -1  -2 -17    1.06    1.16
   1  -2  17    2.91    1.08
  -1  -2 -17    3.69    0.86
  -1  -2 -17    3.56    0.74
   1  -2  17    2.65    0.74
   1   2  17    1.75    1.37
  -1   2 -17    1.06    1.99
   1   2  17    3.15    0.81
  -1   2 -17    4.76    0.85
  -1   2 -17    4.00    1.06
   1   2  17    2.90    0.73
  -2  -2 -17    0.72    0.41
   2  -2  17    0.96    0.77
  -2  -2 -17    0.63    0.64
   2  -2  17    0.25    0.33
   2  -2  17    0.12    1.19
   2   2  17    0.40    0.74
   2   2  17    0.11    0.23
  -2   2 -17    0.46    0.43
  -2   2 -17    0.67    1.03
  -2   2 -17    2.48    1.18
  -3  -2 -17    0.00    0.43
  -3  -2 -17    0.97    0.55
   3  -2  17    1.43    1.18
   3  -2  17   -0.01    0.61
   3   2  17    0.45    0.41
   3   2  17    0.67    0.70
  -3   2 -17   -0.24    0.42
  -3  -3  17    0.16    0.22
  -3  -3  17    0.01    0.51
  -2  -3  17    0.40    0.72
  -2  -3  17    0.17    0.25
   2   3 -17   -0.07    0.21
   2   3 -17   -0.27    0.44
   1  -3 -17    0.84    0.36
  -1  -3  17    0.22    0.27
  -1  -3  17    0.59    0.36
  -1  -3  17    0.58    0.70
   1   3 -17    0.45    0.28
   1   3 -17    0.32    0.55
   1   3 -17    1.06    0.54
  -1   3  17    0.59    0.40
   0  -3 -17    1.94    0.72
   0  -3  17    1.42    0.98
   0  -3  17    1.54    0.68
   0   3 -17    1.06    0.54
   0   3  17    2.08    0.76
   0   3 -17    3.17    1.16
   1  -3  17    2.45    0.63
  -1  -3 -17    3.49    1.37
  -1  -3 -17    4.21    0.85
   1  -3  17    1.24    0.98
   1   3  17    2.56    0.67
  -1   3 -17    2.59    1.05
  -1   3 -17    1.40    1.88
   1   3  17    2.00    1.29
  -1   3 -17    2.17    0.60
   2  -3  17    0.42    0.86
  -2  -3 -17    1.87    0.92
  -2  -3 -17    0.86    0.49
   2  -3  17    2.33    0.81
   2  -3  17    1.27    1.38
   2   3  17    2.19    0.73
   2   3  17    1.51    0.78
  -2   3 -17    1.49    0.60
  -2   3 -17    0.79    1.03
  -3  -3 -17    2.55    0.97
  -3  -3 -17    0.35    0.40
   3  -3  17    1.08    1.13
   3  -3  17    1.31    1.04
   3   3  17    0.20    0.48
  -2  -4  17    0.08    0.22
  -2  -4  17   -0.23    0.47
  -1  -4  17    1.58    0.90
  -1  -4  17    1.12    0.49
  -1  -4  17    0.24    0.37
   1  -4 -17    0.60    0.35
  -1   4  17    0.46    0.47
  -1   4  17    0.93    0.40
   1   4 -17    0.59    0.38
   0  -4 -17    0.52    0.39
   0  -4  17    2.03    0.69
   0   4  17    1.16    0.56
   0   4 -17    4.71    1.51
  -1  -4 -17    0.42    0.40
  -1  -4 -17    0.01    0.35
   1  -4  17    0.19    0.54
   1  -4  17    1.52    0.53
  -1   4 -17    0.09    0.21
   1   4  17    0.63    0.43
   1   4  17    0.13    0.25
   2  -4  17    0.47    0.37
   2  -4  17    0.84    0.80
   2  -4  17    0.12    0.78
  -2  -4 -17   -0.01    0.16
  -2  -4 -17   -0.04    0.25
  -2   4 -17    0.22    0.26
   2   4  17    0.01    0.21
   3   0 -18   10.25    2.05
  -3   0  18   12.10    2.12
  -3   0  18    9.87    1.31
   2   0 -18    0.25    0.21
  -2   0  18    0.62    0.27
  -2   0  18    1.02    0.78
   2   0 -18    0.39    0.60
   1   0 -18    9.55    1.42
  -1   0  18    7.90    1.38
  -1   0  18    6.97    1.50
   1   0 -18    9.79    1.64
   0   0 -18   15.27    2.24
   0   0  18   11.98    1.79
   0   0 -18   17.37    2.10
   0   0  18   15.93    2.05
   0   0  18   12.09    2.10
  -1   0 -18    1.02    1.37
  -1   0 -18    1.27    0.63
  -1   0 -18    0.70    0.51
   1   0  18    1.18    0.73
   2   0  18   26.07    3.58
  -2   0 -18   38.80    5.53
  -2   0 -18   27.69    3.82
   2   0  18   24.42    4.64
  -2   0 -18   31.33    3.69
  -3   0 -18    3.60    1.59
   3   0  18    2.90    1.35
  -3   0 -18    1.79    1.17
   3   0  18    3.45    1.48
   3   0  18    5.16    1.01
   4   0  18    0.44    0.70
   4   0  18    0.12    0.85
  -4   0 -18   -0.06    0.49
  -4  -1  18    0.16    0.19
  -4  -1  18    0.39    0.94
   4   1 -18    0.24    0.59
  -3  -1  18    0.77    0.85
  -3  -1  18    1.41    0.34
   3   1 -18    0.91    0.78
   3   1 -18    1.09    0.36
  -2  -1  18    1.91    0.48
   2  -1 -18    2.93    0.98
  -2  -1  18    4.23    1.42
   2   1 -18    2.84    1.18
  -2   1  18    2.19    1.00
  -1  -1  18   -0.08    0.21
  -1  -1  18    0.25    0.57
   1  -1 -18    0.17    0.27
   1  -1 -18    2.07    0.77
  -1  -1  18   -0.14    0.13
   1   1 -18    0.03    0.24
  -1   1  18    0.38    0.37
  -1   1  18    0.28    0.49
   1   1 -18   -0.11    0.45
  -1   1  18    0.10    0.15
   1   1 -18    0.01    0.19
   0  -1 -18    7.72    1.65
   0  -1 -18   10.81    1.35
   0  -1  18    8.98    1.71
   0  -1  18   12.13    1.53
   0  -1 -18    9.79    1.49
   0   1  18    9.76    1.32
   0   1 -18   10.73    1.74
   0   1  18   10.45    1.72
   0   1  18   10.97    1.47
   1  -1  18    6.31    1.35
  -1  -1 -18    6.38    1.10
  -1  -1 -18    6.95    2.45
   1   1  18    6.55    1.13
  -1   1 -18    5.33    2.54
   1   1  18    4.86    2.02
  -1   1 -18    5.38    1.32
   2  -1  18    0.45    0.84
   2  -1  18    0.69    0.83
  -2  -1 -18    0.27    0.28
   2  -1  18    0.74    0.45
  -2  -1 -18    1.07    1.00
  -2  -1 -18    0.63    0.69
  -2   1 -18    0.13    0.26
   2   1  18    0.48    0.41
   2   1  18    0.68    0.73
  -2   1 -18    2.09    1.49
  -2   1 -18    0.57    0.64
   2   1  18    3.30    1.48
   3  -1  18    2.85    1.61
  -3  -1 -18    3.03    1.27
   3  -1  18    1.90    0.85
   3  -1  18    2.60    1.30
  -3  -1 -18    2.68    1.05
  -3   1 -18    1.85    1.16
   3   1  18    3.43    0.83
  -3   1 -18    1.74    0.71
  -3   1 -18    3.90    1.75
   3   1  18    2.71    1.22
  -4  -1 -18    0.46    0.67
   4  -1  18    0.38    0.85
   4  -1  18    3.14    1.49
   4   1  18    1.61    1.09
  -4   1 -18    1.33    1.20
  -3  -2  18    0.84    0.39
  -3  -2  18    0.77    0.76
   3   2 -18    1.51    0.47
   3   2 -18    0.35    0.64
  -2  -2  18    1.07    0.94
  -2  -2  18    0.25    0.29
   2   2 -18   -0.25    0.50
   2   2 -18   -0.09    0.15
  -1  -2  18    0.20    0.52
  -1  -2  18   -0.10    0.14
  -1  -2  18    0.15    0.22
   1  -2 -18    0.12    0.20
  -1   2  18    0.09    0.41
   1   2 -18    0.08    0.23
   1   2 -18    0.25    0.29
  -1   2  18    0.05    0.21
   1   2 -18   -0.18    0.31
   0  -2  18   15.40    2.20
   0  -2  18   14.07    1.89
   0   2  18   12.76    1.53
   0   2  18   16.18    2.13
   0   2  18   12.89    1.63
   0   2 -18    9.10    1.89
   0   2 -18   13.39    1.88
  -1  -2 -18    2.06    0.62
   1  -2  18    2.85    0.77
  -1  -2 -18    3.01    0.78
   1  -2  18    5.82    1.40
  -1  -2 -18    2.22    1.34
   1   2  18    3.32    0.81
   1   2  18    1.98    0.73
   1   2  18    2.70    1.76
  -1   2 -18    3.80    1.26
  -1   2 -18    2.79    0.73
  -1   2 -18    1.33    1.77
  -2  -2 -18    9.32    1.38
   2  -2  18    6.36    1.24
  -2  -2 -18    7.63    1.77
   2  -2  18    7.27    2.84
  -2  -2 -18    7.00    1.22
   2  -2  18    6.73    1.63
  -2   2 -18    6.53    1.25
  -2   2 -18    4.02    2.13
  -2   2 -18    7.48    1.70
   2   2  18    7.98    2.03
   2   2  18   10.28    1.41
   3  -2  18    1.28    1.23
  -3  -2 -18    2.03    1.04
   3  -2  18    0.35    0.38
   3  -2  18    0.91    1.04
   3   2  18    1.04    0.51
  -3   2 -18    0.37    0.63
   3   2  18    0.47    0.63
  -3  -3  18   -0.01    0.54
  -3  -3  18    0.01    0.17
  -2  -3  18    1.39    0.87
   2   3 -18    1.83    0.64
   2   3 -18    1.58    0.88
  -1  -3  18    1.66    0.59
  -1  -3  18    0.67    0.70
  -1  -3  18    0.24    0.33
   1  -3 -18    0.73    0.37
   1   3 -18    0.40    0.39
   1   3 -18    0.40    0.30
   1   3 -18    2.00    0.91
  -1   3  18    0.60    0.36
   0   3 -18    2.39    0.99
   1  -3  18    0.87    0.44
  -1  -3 -18    0.42    0.41
   1  -3  18    1.30    0.92
  -1  -3 -18    0.85    0.86
  -1   3 -18    0.92    0.85
   1   3  18   -0.24    0.60
   1   3  18    0.35    0.35
  -1   3 -18    1.26    0.57
  -2  -3 -18    1.55    0.78
   2  -3  18    1.93    0.73
  -2  -3 -18    1.59    0.66
   2  -3  18    0.54    1.13
   2  -3  18    0.69    0.69
   2   3  18    1.26    0.57
  -2   3 -18    0.83    0.82
   2   3  18    1.07    0.73
  -2   3 -18    0.74    0.41
   1  -4 -18    0.83    0.41
  -1  -4  18    0.47    0.66
  -1  -4  18    0.47    0.42
  -1  -4  18    0.79    0.43
   1   4 -18    0.39    0.30
  -1   4  18    0.71    0.44
  -1   4  18    0.70    0.37
   0  -4  18    0.82    0.42
   0  -4  18    1.32    0.93
   0  -4 -18    0.59    0.41
   0   4  18    0.52    0.35
   0   4 -18    0.46    0.34
   0   4  18    0.31    0.25
   1  -4  18    0.66    0.86
   1  -4  18    0.35    0.32
  -1  -4 -18    0.21    0.48
  -1  -4 -18    0.82    0.50
  -1   4 -18    0.75    0.41
   1   4  18    0.89    0.36
   1   4  18    0.66    0.47
  -3   0  19   -0.03    0.14
  -3   0  19    0.01    0.74
   3   0 -19   -0.28    0.52
   2   0 -19    0.05    0.16
  -2   0  19    0.37    0.77
  -2   0  19    0.10    0.14
   2   0 -19   -0.13    0.39
   1   0 -19   -0.01    0.48
  -1   0  19    0.15    0.23
  -1   0  19    0.01    0.28
   1   0 -19   -0.12    0.23
   1   0 -19   -0.08    0.19
  -1   0  19    0.04    0.49
   0   0 -19    0.08    0.23
   0   0  19   -0.08    0.14
   0   0 -19    0.33    0.47
   0   0  19    0.19    0.46
   0   0 -19    0.01    0.26
   0   0  19   -0.05    0.31
  -1   0 -19    0.18    0.46
  -1   0 -19   -0.13    1.26
   1   0  19    1.85    0.78
   1   0  19   -0.05    0.20
  -1   0 -19   -0.04    0.18
   2   0  19    0.22    0.31
  -2   0 -19    0.48    0.41
   2   0  19    0.49    1.11
  -2   0 -19    0.34    1.06
  -2   0 -19    0.30    0.69
   3   0  19    0.71    0.95
   3   0  19   -0.03    0.77
  -3   0 -19    0.27    0.82
   3   0  19    0.06    0.31
  -3   0 -19    0.53    0.81
  -3  -1  19    0.08    0.15
  -3  -1  19    0.38    0.66
   3   1 -19    0.53    0.25
   3   1 -19   -0.06    0.44
  -2  -1  19    0.20    0.21
   2  -1 -19    1.01    0.67
  -2  -1  19   -0.23    0.63
  -2   1  19    0.62    0.69
   2   1 -19    0.69    0.30
  -2   1  19    0.19    0.16
   2   1 -19   -0.03    0.39
  -1  -1  19    0.00    0.18
   1  -1 -19    0.59    0.42
  -1  -1  19    1.47    0.84
   1  -1 -19    0.81    0.26
   1  -1 -19    0.48    0.49
  -1  -1  19   -0.08    0.16
   1   1 -19    0.29    0.48
  -1   1  19    0.81    0.62
  -1   1  19    0.03    0.15
   1   1 -19    0.25    0.26
   1   1 -19    0.24    0.34
  -1   1  19    0.04    0.27
   0  -1  19    3.08    0.89
   0  -1 -19    3.51    0.65
   0  -1  19    3.55    0.93
   0  -1 -19    2.42    0.97
   0  -1 -19    4.38    0.88
   0  -1  19    4.46    0.85
   0   1  19    4.09    1.00
   0   1 -19    4.05    0.79
   0   1 -19    4.25    1.11
   0   1  19    3.93    0.66
   0   1  19    4.03    0.83
   1  -1  19    0.65    0.53
  -1  -1 -19    0.54    0.46
  -1  -1 -19    0.26    0.92
   1  -1  19   -0.02    0.26
  -1  -1 -19    0.04    0.23
   1   1  19    0.74    0.52
  -1   1 -19    0.14    1.28
   1   1  19    0.31    0.34
  -1   1 -19    0.30    0.34
  -1   1 -19    0.44    0.60
   2  -1  19    4.22    2.03
   2  -1  19    2.91    1.19
  -2  -1 -19   -0.15    0.71
  -2  -1 -19    0.43    0.66
  -2   1 -19    0.39    0.36
   2   1  19    0.37    0.85
  -2   1 -19    1.12    1.24
  -2   1 -19    3.76    1.02
   2   1  19    1.29    0.56
   2   1  19    0.29    0.75
   3  -1  19    1.65    1.33
  -3  -1 -19    1.11    0.96
  -3  -1 -19    1.91    0.90
   3  -1  19    1.33    0.63
   3  -1  19    0.92    0.98
   3   1  19    3.45    1.31
  -3   1 -19    0.14    0.69
   3   1  19    0.82    0.49
   3   1  19    2.60    1.03
  -3  -2  19    0.04    0.75
  -3  -2  19    0.10    0.18
   3   2 -19    1.52    0.50
   3   2 -19   -0.09    0.66
  -2  -2  19    0.45    0.34
  -2  -2  19    0.35    0.58
   2   2 -19    1.03    0.44
   2   2 -19    1.35    0.76
  -1  -2  19   -0.01    0.17
  -1  -2  19    0.36    0.69
  -1  -2  19    0.21    0.25
   1  -2 -19   -0.04    0.15
   1   2 -19   -0.01    0.16
  -1   2  19    0.31    0.31
  -1   2  19    0.54    0.45
  -1   2  19    0.62    0.17
   1   2 -19    0.08    0.21
   1   2 -19    0.42    0.65
   0  -2 -19    2.91    0.63
   0  -2  19    3.17    0.90
   0  -2 -19    6.69    1.23
   0   2  19    3.45    0.65
   0   2  19    3.36    0.53
   0   2 -19    3.95    0.77
   0   2 -19    4.45    1.01
  -1  -2 -19   14.04    2.14
   1  -2  19   13.64    2.03
  -1  -2 -19   16.31    3.24
   1  -2  19   16.20    2.36
  -1   2 -19   16.44    2.13
  -1   2 -19   14.13    2.26
   1   2  19   11.04    1.83
   1   2  19   14.59    2.09
   2  -2  19    7.05    1.20
  -2  -2 -19    4.62    1.06
   2  -2  19    4.17    2.36
   2  -2  19    7.92    1.62
  -2   2 -19    6.61    1.18
   2   2  19    7.15    1.19
   2   2  19    7.11    2.02
  -2   2 -19    4.32    1.55
   3  -2  19    0.57    1.02
  -3  -2 -19    0.47    0.56
   3  -2  19    1.59    1.15
   3  -2  19    1.14    0.60
   3   2  19    0.47    0.45
   3   2  19    1.50    0.88
  -3   2 -19    0.76    0.81
  -2  -3  19    0.11    0.24
  -2  -3  19    0.39    0.64
   2   3 -19    0.15    0.52
  -1  -3  19    0.35    0.56
  -1  -3  19    0.07    0.26
  -1  -3  19    0.78    0.42
   1  -3 -19    0.14    0.23
  -1   3  19    0.16    0.23
   1   3 -19    0.22    0.26
   1   3 -19    0.22    0.48
   1   3 -19    0.44    0.35
   0  -3 -19    1.53    0.71
   0  -3  19    2.44    1.09
   0  -3  19    1.63    0.69
   0   3 -19    0.90    0.51
   0   3 -19    1.75    0.67
  -1  -3 -19    2.19    1.17
   1  -3  19    2.08    0.73
   1  -3  19    2.09    0.94
  -1  -3 -19    1.95    0.74
  -1   3 -19    3.61    0.73
   1   3  19    0.75    0.51
  -1   3 -19    1.99    0.93
   2  -3  19    0.29    0.30
  -2  -3 -19   -0.17    0.29
   2  -3  19   -0.05    0.66
   2  -3  19    1.15    0.92
  -2   3 -19    0.10    0.28
   2   3  19    0.21    0.56
  -2   3 -19    0.05    0.56
   2   3  19    0.17    0.32
  -3   0  20    4.18    0.70
  -3   0  20    3.35    1.43
   3   0 -20    5.55    1.34
   3   0 -20    5.78    0.77
   2   0 -20    2.56    0.49
  -2   0  20    1.49    0.88
   2   0 -20    2.92    1.10
  -2   0  20    1.92    0.43
  -1   0  20    4.39    0.75
  -1   0  20    4.42    0.97
  -1   0  20    4.37    1.10
   1   0 -20    3.69    0.70
   0   0  20   -0.01    0.43
   0   0 -20    0.04    0.37
   0   0  20    0.01    0.15
   0   0 -20    0.10    0.31
   0   0  20    0.02    0.23
   0   0 -20    0.02    0.19
  -1   0 -20    8.90    1.54
  -1   0 -20    9.64    1.60
   1   0  20    8.13    1.51
  -1   0 -20    8.24    2.94
   1   0  20    9.53    1.53
   2   0  20    3.47    0.79
   2   0  20    0.64    1.10
  -2   0 -20    1.69    0.85
  -2   0 -20    1.27    1.26
   2   0  20    1.75    0.97
   3   0  20    0.25    0.36
  -3   0 -20   -0.04    0.54
  -3   0 -20   -0.01    0.54
   3   0  20   -0.14    0.33
   3   0  20   -0.19    0.74
  -3  -1  20    0.91    0.89
  -3  -1  20    0.21    0.19
   3   1 -20    0.44    0.63
   3   1 -20   -0.01    0.11
  -2   1  20    2.89    1.05
   2   1 -20    1.24    0.94
  -1  -1  20    8.58    1.35
  -1  -1  20    7.06    1.12
   1  -1 -20    6.80    1.29
   1  -1 -20    6.22    0.93
   1  -1 -20    4.91    1.12
  -1  -1  20    8.24    1.53
  -1   1  20    7.01    1.29
   1   1 -20    8.38    1.32
   1   1 -20    8.79    1.20
  -1   1  20    5.79    1.24
   1   1 -20    6.67    1.54
   0  -1  20    4.87    1.16
   0  -1 -20    5.60    1.06
   0  -1 -20    6.74    0.94
   0  -1  20    7.34    1.36
   0  -1  20    8.69    1.15
   0   1  20    5.57    0.90
   0   1  20    6.81    1.08
   0   1 -20    7.08    1.37
   0   1  20    6.73    1.30
   0   1 -20    4.05    0.96
   1  -1  20    0.16    0.56
  -1  -1 -20    0.03    0.23
  -1  -1 -20    0.84    1.33
   1  -1  20    0.08    0.26
  -1  -1 -20    0.44    0.40
  -1   1 -20    0.22    0.33
   1   1  20    0.37    0.43
  -1   1 -20   -0.13    0.31
   2  -1  20    4.77    2.07
  -2  -1 -20    8.26    2.16
  -2  -1 -20    6.19    1.38
   2  -1  20    4.77    1.01
   2  -1  20    6.30    1.48
  -2   1 -20    8.07    1.61
   2   1  20    4.58    1.00
   2   1  20    3.68    1.78
  -2   1 -20    4.86    1.04
  -3  -1 -20    0.97    0.81
   3  -1  20   -0.06    0.14
   3  -1  20   -0.24    0.36
  -3  -1 -20    0.08    0.52
   3  -1  20    0.88    1.09
   3   1  20    0.14    0.25
  -3   1 -20    1.42    0.97
   3   1  20   -0.12    0.57
   3   1  20    0.11    0.66
  -2  -2  20    0.00    0.19
  -2  -2  20    0.28    0.66
   2   2 -20   -0.01    0.12
   2   2 -20   -0.01    0.14
   2   2 -20    0.13    0.55
  -1  -2  20   -0.14    0.20
  -1  -2  20    0.11    0.22
  -1  -2  20    0.21    0.46
   1  -2 -20    0.39    0.53
   1  -2 -20    0.06    0.19
  -1   2  20    1.26    0.59
   1   2 -20    0.05    0.23
  -1   2  20   -0.02    0.07
   1   2 -20   -0.34    0.37
   1   2 -20    0.08    0.19
  -1   2  20    0.32    0.40
   0  -2  20    0.31    0.39
   0  -2  20    0.37    0.62
   0  -2  20   -0.06    0.20
   0  -2 -20    0.75    0.23
   0  -2 -20    0.25    0.37
   0   2  20    0.32    0.31
   0   2  20    0.69    0.54
   0   2 -20   -0.08    0.18
   0   2 -20   -0.02    0.19
   0   2  20    0.53    0.21
   0   2 -20    0.02    0.50
  -1  -2 -20    6.34    2.40
   1  -2  20    7.04    1.54
  -1  -2 -20    6.10    1.26
   1   2  20    7.51    1.14
   1   2  20    6.11    1.20
  -1   2 -20    6.04    1.54
  -1   2 -20    5.71    1.17
   2  -2  20    2.66    0.68
  -2  -2 -20    7.17    1.86
   2  -2  20    2.57    1.88
   2  -2  20    2.54    1.24
   2   2  20    2.94    0.84
   2   2  20    3.29    0.76
  -2   2 -20    1.72    0.75
  -2   2 -20    2.62    1.10
   2   2  20    0.93    1.07
  -1  -3  20    0.37    0.40
  -1  -3  20    0.65    0.41
  -1  -3  20    0.30    0.72
   1   3 -20    0.17    0.31
   1   3 -20    0.53    0.40
   1   3 -20    0.33    0.57
  -1   3  20    1.30    0.57
   0  -3 -20    1.98    0.74
   0  -3  20    2.47    1.04
   0  -3  20    1.41    0.67
   0   3 -20    1.77    0.72
   0   3 -20    1.76    0.86
   0   3 -20    0.43    0.41
   0   3  20    0.86    0.27
   0   3  20    1.07    0.18
   1  -3  20    0.92    0.81
  -1  -3 -20   -0.14    0.53
   1  -3  20    0.44    0.37
   1   3  20    0.02    0.20
  -1   3 -20    0.42    0.68
  -1   3 -20    0.34    0.34
   3   0 -21    0.44    0.22
   3   0 -21    0.35    0.67
  -3   0  21   -0.01    0.12
  -3   0  21    0.03    0.47
  -2   0  21    0.08    0.20
  -2   0  21    0.30    0.63
   2   0 -21    0.61    0.30
   2   0 -21   -0.01    0.54
   1   0 -21   -0.03    0.16
   1   0 -21   -0.04    0.19
  -1   0  21    1.26    0.75
  -1   0  21   -0.15    0.15
   1   0 -21    0.05    0.45
  -1   0  21    0.20    0.24
   0   0  21    0.09    0.19
   0   0  21   -0.14    0.39
   0   0 -21    0.07    0.19
   0   0  21   -0.17    0.18
   0   0 -21   -0.07    0.34
   0   0 -21   -0.03    0.16
  -1   0 -21    0.74    0.56
   1   0  21    0.13    0.27
  -1   0 -21    0.12    0.24
   1   0  21    0.51    0.57
   2   0  21    0.15    0.90
   2   0  21    0.10    0.26
  -2   0 -21    0.57    0.64
  -2   0 -21    1.42    1.42
   2   0  21    1.33    0.91
  -3  -1  21    0.45    0.24
  -3  -1  21    0.95    0.92
   3   1 -21    0.02    0.17
   3   1 -21    0.07    0.51
  -3   1  21   -0.35    0.45
   2  -1 -21    0.68    0.24
   2  -1 -21    1.04    0.68
  -2  -1  21    1.21    0.87
   2   1 -21    1.17    0.46
  -2   1  21    1.07    0.26
   2   1 -21    0.73    0.87
  -2   1  21    0.77    0.74
  -1  -1  21    0.38    0.70
   1  -1 -21    0.42    0.22
   1  -1 -21   -0.15    0.35
  -1   1  21    0.77    0.44
  -1   1  21    0.75    0.61
   1   1 -21   -0.01    0.26
   1   1 -21   -0.11    0.36
   1   1 -21    0.68    0.36
   0  -1  21    0.13    0.40
   0  -1 -21    0.27    0.39
   0  -1  21    0.00    0.27
   0  -1  21    0.16    0.33
   0  -1 -21   -0.02    0.32
   0  -1 -21    0.06    0.18
   0   1 -21   -0.06    0.11
   0   1 -21    0.22    0.52
   0   1  21    0.20    0.34
   0   1 -21    0.12    0.29
   0   1  21    0.02    0.26
   0   1  21   -0.07    0.16
   1  -1  21    0.60    0.65
  -1  -1 -21    1.50    1.38
   1  -1  21    0.14    0.29
  -1  -1 -21    0.39    0.42
   1   1  21    0.63    0.55
  -1   1 -21    0.60    0.57
   1   1  21    0.90    0.55
   2  -1  21    0.67    0.46
  -2  -1 -21    1.23    0.78
   2  -1  21    0.57    0.73
  -2  -1 -21    0.12    0.67
   2  -1  21    1.37    1.29
  -2   1 -21    1.51    0.96
   2   1  21    1.90    0.76
   2   1  21    1.49    1.39
   2   1  21    1.73    1.02
  -2  -2  21    0.46    0.56
  -2  -2  21    0.42    0.32
   2   2 -21    0.60    0.68
   2   2 -21    0.40    0.33
   2   2 -21    0.62    0.35
  -1  -2  21    0.35    0.35
  -1  -2  21   -0.02    0.24
  -1  -2  21   -0.09    0.40
   1   2 -21    0.21    0.43
  -1   2  21    0.02    0.24
   1   2 -21    0.11    0.26
  -1   2  21   -0.04    0.35
   1   2 -21   -0.01    0.16
   0  -2  21   -0.05    0.44
   0  -2  21    0.05    0.21
   0  -2  21    0.05    0.23
   0   2 -21   -0.03    0.48
   0   2  21    0.31    0.18
   0   2  21    0.30    0.29
   0   2 -21    0.10    0.28
   0   2  21    0.32    0.35
   0   2 -21    0.69    0.44
   1  -2  21    0.05    0.28
   1  -2  21    1.19    0.81
  -1  -2 -21    0.27    0.94
  -1   2 -21    0.36    0.55
   1   2  21    0.40    0.40
  -1   2 -21    0.35    0.41
   1   2  21    0.56    0.46
   2  -2  21    0.29    0.67
   2  -2  21    0.33    0.33
   2  -2  21    0.04    1.03
  -2  -2 -21    0.07    0.70
   2   2  21    0.48    0.51
   2   2  21    0.41    0.88
   2   2  21    0.14    0.26
  -2   2 -21   -0.03    0.64
   0  -3  21    0.33    0.61
   0  -3  21    0.24    0.33
   0   3  21    0.48    0.24
   0   3  21    0.44    0.15
   0   3 -21   -0.02    0.48
   0   3  21    1.58    0.71
   0   3 -21    1.32    0.57
   0   3 -21    1.56    0.68
  -2   0  22    2.02    1.00
   2   0 -22    1.75    0.89
   2   0 -22    2.49    0.52
  -2   0  22    2.44    0.51
   1   0 -22    4.61    0.72
   1   0 -22    1.33    0.74
  -1   0  22    2.95    0.60
   0   0 -22    0.45    0.51
   0   0  22    0.28    0.42
   0   0 -22    0.13    0.24
   0   0  22    0.22    0.23
   0   0  22    0.29    0.50
   1   0  22    0.82    0.61
  -1   0 -22   -0.09    0.34
   1   0  22    0.10    0.23
   2   0  22    1.08    1.18
  -2   0 -22    0.33    0.55
   2   0  22    0.60    0.73
   2   0  22    0.14    0.24
  -2   0 -22    1.01    1.19
   2  -1 -22    0.19    0.13
  -2  -1  22   -0.17    0.43
   2  -1 -22    0.65    0.60
  -2  -1  22    0.40    0.30
   2   1 -22    0.00    0.16
  -2   1  22    0.47    0.22
   2   1 -22    0.14    0.56
  -2   1  22    0.07    0.51
  -1  -1  22    0.24    0.50
   1  -1 -22    0.40    0.21
  -1  -1  22    0.07    0.20
   1  -1 -22    1.69    0.82
  -1   1  22    0.33    0.55
   1   1 -22    0.02    0.22
   1   1 -22    0.36    0.58
  -1   1  22    0.57    0.25
  -1   1  22    0.28    0.44
   0  -1  22    2.90    0.82
   0  -1  22    2.22    0.87
   0   1  22    2.54    0.96
   0   1  22    2.05    0.46
   0   1  22    2.40    0.63
   0   1 -22    1.11    0.50
   0   1 -22    2.57    0.89
   1  -1  22    2.56    0.96
   1   1  22    1.52    0.71
   2  -1  22    0.62    1.06
   2  -1  22    0.15    0.28
  -2  -1 -22    0.46    0.86
   2  -1  22    0.92    0.87
   2   1  22    0.39    0.97
  -2   1 -22    1.53    0.96
   2   1  22    0.52    0.42
   2   1  22    0.42    0.71
  -1  -2  22    0.15    0.59
  -1  -2  22    0.91    0.43
  -1  -2  22    0.03    0.26
  -1   2  22    0.18    0.36
   1   2 -22    0.14    0.40
   1   2 -22    0.12    0.21
   1   2 -22    0.27    0.30
  -1   2  22    1.66    0.68
   0  -2  22    1.61    0.79
   0  -2  22    0.56    0.41
   0  -2  22    0.81    0.49
   0   2 -22    0.20    0.33
   0   2 -22    0.98    0.56
   0   2 -22    2.10    0.92
   0   2  22    0.29    0.21
   0   2  22    1.41    0.68
   0   2  22    0.15    0.32
  -1  -2 -22    0.03    0.67
   1  -2  22    0.40    0.40
   1  -2  22    0.93    0.71
   1   2  22    0.51    0.42
  -1   2 -22    0.22    0.62
   1   2  22    0.21    0.39
  -1   0  23   -0.09    0.13
  -1   0  23    0.22    0.59
   1   0 -23    0.03    0.17
  -1   0  23    0.07    0.22
   1   0 -23    0.16    0.46
   0   0  23   -0.06    0.41
   0   0  23    0.09    0.20
   0   0  23   -0.06    0.17
   0   0 -23   -0.06    0.13
   0   0 -23   -0.12    0.30
   1   0  23    0.62    0.41
  -1   0 -23    0.06    0.39
   1   0  23    0.08    0.37
   1  -1 -23    2.35    0.43
  -1  -1  23    0.94    0.57
  -1  -1  23    1.42    0.55
  -1  -1  23    0.83    0.78
  -1   1  23    1.62    0.38
  -1   1  23    1.65    0.72
   1   1 -23    1.39    0.52
   1   1 -23    1.66    0.87
  -1   1  23    0.20    0.54
   0  -1  23    0.61    0.35
   0  -1  23    0.85    0.56
   0  -1  23    0.64    0.54
   0   1  23    0.98    0.51
   0   1  23    0.34    0.48
   0   1 -23    0.10    0.24
   0   1  23    0.20    0.21
   0   1 -23    0.35    0.43
   1  -1  23    0.14    0.28
   1  -1  23    0.13    0.52
  -1   1 -23    0.32    0.44
   1   1  23    0.41    0.48
   1   1  23    0.23    0.33
   0   0   0    0.00    0.00
;
_shelx_hkl_checksum                                    4261

#===END
